# Supplementary material for: The Transcriptional Landscape of BRAF Wild Type Metastatic Melanoma: A Pilot Study
Source: Int J Mol Sci. 2022 Jun 21;23(13):6898. doi: 10.3390/ijms23136898 (PMC9266837; doi:10.3390/ijms23136898)
Supplement: Supplementary file 1 [file ijms-23-06898-s001.zip]

Archive with 4 entries (4 files):
- Supplementary Materials 040522.pdf
- Table_S1.xlsx
- Table_S2.csv
- Table_S3.csv
