# Supplementary material for: The Transcriptional Landscape of BRAF Wild Type Metastatic Melanoma: A Pilot Study
Source: Int J Mol Sci. 2022 Jun 21;23(13):6898. doi: 10.3390/ijms23136898 (PMC9266837; doi:10.3390/ijms23136898)
Supplement: Supplementary file 1 [file ijms-23-06898-s001.zip › Table_S1.xlsx]

## Sheet: upDEG Enrichment
Category	ID	Name	Source	p-value	q-value FDR B&H	Hit Count in Query List	Hit Count in Genome	Hit in Query List
GO: Molecular Function	GO:0005102	signaling receptor binding		5.89e-05	0.00996	14	1842	GPI,TYROBP,SEMA4D,S100A13,HLA-A,CALR,JCHAIN,MIF,CD151,IGLC1,GNAI2,APOE,EMILIN1,HSP90AA1
GO: Molecular Function	GO:0016209	antioxidant activity		6.62e-05	0.00996	4	92	GSTK1,GPX1,PRDX1,APOE
GO: Molecular Function	GO:0046977	TAP binding		0.000152	0.0127	2	8	HLA-A,HLA-C
GO: Molecular Function	GO:0048156	tau protein binding		0.000176	0.0127	3	46	ACTB,APOE,HSP90AA1
GO: Molecular Function	GO:0044877	protein-containing complex binding		0.000212	0.0127	12	1565	MS4A2,HLA-A,RPS2,CALR,JCHAIN,MIF,ACTB,CD151,GNAI2,APOE,EMILIN1,HSP90AA1
GO: Molecular Function	GO:0004601	peroxidase activity		0.000333	0.0167	3	57	GSTK1,GPX1,PRDX1
GO: Molecular Function	GO:0016684	oxidoreductase activity, acting on peroxide as acceptor		0.000407	0.0175	3	61	GSTK1,GPX1,PRDX1
GO: Molecular Function	GO:0003823	antigen binding		0.000775	0.0292	4	175	HLA-A,HLA-C,JCHAIN,IGLC1
GO: Molecular Function	GO:0042834	peptidoglycan binding		0.000915	0.0306	2	19	CD14,JCHAIN
GO: Molecular Function	GO:0001846	opsonin binding		0.00102	0.0306	2	20	CD14,CALR
GO: Molecular Function	GO:0004602	glutathione peroxidase activity		0.00123	0.0337	2	22	GSTK1,GPX1
GO: Molecular Function	GO:0017134	fibroblast growth factor binding		0.00159	0.0387	2	25	S100A13,RPS2
GO: Molecular Function	GO:0050998	nitric-oxide synthase binding		0.002	0.0387	2	28	ACTB,HSP90AA1
GO: Molecular Function	GO:0016491	oxidoreductase activity		0.00229	0.0387	7	783	GSTK1,GAPDH,GPX1,PRDX1,FTH1,HSP90AA1,CYP2W1
GO: Molecular Function	GO:0004347	glucose-6-phosphate isomerase activity		0.00238	0.0387	1	1	GPI
GO: Molecular Function	GO:0035605	peptidyl-cysteine S-nitrosylase activity		0.00238	0.0387	1	1	GAPDH
GO: Molecular Function	GO:0046911	metal chelating activity		0.00238	0.0387	1	1	APOE
GO: Molecular Function	GO:0030791	arsenite methyltransferase activity		0.00238	0.0387	1	1	AS3MT
GO: Molecular Function	GO:0019865	immunoglobulin binding		0.00244	0.0387	2	31	MS4A2,JCHAIN
GO: Molecular Function	GO:0001848	complement binding		0.0026	0.0392	2	32	CALR,SERPING1
GO: Molecular Function	GO:0042605	peptide antigen binding		0.00294	0.0421	2	34	HLA-A,HLA-C
GO: Molecular Function	GO:0044183	protein folding chaperone		0.00347	0.0432	2	37	CALR,HSP90AA1
GO: Molecular Function	GO:0097718	disordered domain specific binding		0.00405	0.0432	2	40	GAPDH,HSP90AA1
GO: Molecular Function	GO:0042277	peptide binding		0.00418	0.0432	5	452	CD14,HLA-A,HLA-C,CALR,APOE
GO: Molecular Function	GO:0002135	CTP binding		0.00473	0.0432	1	2	HSP90AA1
GO: Molecular Function	GO:0047066	phospholipid-hydroperoxide glutathione peroxidase activity		0.00473	0.0432	1	2	GPX1
GO: Molecular Function	GO:0062061	TAP complex binding		0.00473	0.0432	1	2	HLA-A
GO: Molecular Function	GO:0062153	C5-methylcytidine-containing RNA binding		0.00473	0.0432	1	2	YBX1
GO: Molecular Function	GO:0004365	glyceraldehyde-3-phosphate dehydrogenase (NAD+) (phosphorylating) activity		0.00473	0.0432	1	2	GAPDH
GO: Molecular Function	GO:0050178	phenylpyruvate tautomerase activity		0.00473	0.0432	1	2	MIF
GO: Molecular Function	GO:0043891	glyceraldehyde-3-phosphate dehydrogenase (NAD(P)+) (phosphorylating) activity		0.00473	0.0432	1	2	GAPDH
GO: Molecular Function	GO:0098640	integrin binding involved in cell-matrix adhesion		0.00473	0.0432	1	2	EMILIN1
GO: Molecular Function	GO:0030792	methylarsonite methyltransferase activity		0.00473	0.0432	1	2	AS3MT
GO: Biological Process	GO:0045087	innate immune response		5.32e-10	1.25e-06	16	1045	TYROBP,MT2A,CD14,HLA-A,HLA-C,GAPDH,JCHAIN,MIF,PSMB3,PRDX1,SERPING1,IFITM1,IGLC1,PSME2,APOE,HSP90AA1
GO: Biological Process	GO:0098542	defense response to other organism		1.04e-08	1.23e-05	16	1285	TYROBP,MT2A,CD14,HLA-A,HLA-C,GAPDH,JCHAIN,MIF,PSMB3,PRDX1,SERPING1,IFITM1,IGLC1,PSME2,APOE,HSP90AA1
GO: Biological Process	GO:0002682	regulation of immune system process		1.78e-08	1.4e-05	18	1747	LGALS9C,GPI,TYROBP,MS4A2,HLA-A,HLA-C,CALR,MIF,PSMB3,ACTB,GPX1,SERPING1,IFITM1,IGLC1,PSME2,APOE,EMILIN1,HSP90AA1
GO: Biological Process	GO:0001775	cell activation		4.06e-08	2.4e-05	17	1623	LGALS9C,GPI,TYROBP,S100A13,MS4A2,CD14,HLA-A,HLA-C,MIF,ACTB,PRDX1,FTH1,CD151,IGLC1,APOE,EMILIN1,HSP90AA1
GO: Biological Process	GO:0050776	regulation of immune response		5.81e-08	2.55e-05	14	1066	TYROBP,MS4A2,HLA-A,HLA-C,MIF,PSMB3,ACTB,GPX1,SERPING1,IFITM1,IGLC1,PSME2,APOE,HSP90AA1
GO: Biological Process	GO:0051707	response to other organism		8.02e-08	2.55e-05	17	1700	TYROBP,MT2A,CD14,HLA-A,HLA-C,GAPDH,JCHAIN,MIF,PSMB3,GPX1,PRDX1,SERPING1,IFITM1,IGLC1,PSME2,APOE,HSP90AA1
GO: Biological Process	GO:0043207	response to external biotic stimulus		8.16e-08	2.55e-05	17	1702	TYROBP,MT2A,CD14,HLA-A,HLA-C,GAPDH,JCHAIN,MIF,PSMB3,GPX1,PRDX1,SERPING1,IFITM1,IGLC1,PSME2,APOE,HSP90AA1
GO: Biological Process	GO:0006952	defense response		8.63e-08	2.55e-05	18	1935	TYROBP,MT2A,MS4A2,CD14,HLA-A,HLA-C,GAPDH,JCHAIN,MIF,PSMB3,GPX1,PRDX1,SERPING1,IFITM1,IGLC1,PSME2,APOE,HSP90AA1
GO: Biological Process	GO:0009607	response to biotic stimulus		1.14e-07	2.85e-05	17	1741	TYROBP,MT2A,CD14,HLA-A,HLA-C,GAPDH,JCHAIN,MIF,PSMB3,GPX1,PRDX1,SERPING1,IFITM1,IGLC1,PSME2,APOE,HSP90AA1
GO: Biological Process	GO:0002443	leukocyte mediated immunity		1.21e-07	2.85e-05	13	950	GPI,TYROBP,S100A13,MS4A2,CD14,HLA-A,HLA-C,MIF,PRDX1,FTH1,SERPING1,IGLC1,HSP90AA1
GO: Biological Process	GO:0016050	vesicle organization		2.24e-07	4.57e-05	17	1825	GPI,TYROBP,S100A13,MS4A2,CD14,HLA-C,CALR,JCHAIN,MIF,ACTB,FTH1,SERPING1,CD151,IGLC1,GNAI2,APOE,HSP90AA1
GO: Biological Process	GO:0002252	immune effector process		2.33e-07	4.57e-05	15	1393	GPI,TYROBP,S100A13,MS4A2,CD14,HLA-A,HLA-C,MIF,ACTB,PRDX1,FTH1,SERPING1,IFITM1,IGLC1,HSP90AA1
GO: Biological Process	GO:0002479	antigen processing and presentation of exogenous peptide antigen via MHC class I, TAP-dependent		7.48e-07	0.000136	5	75	HLA-A,HLA-C,CALR,PSMB3,PSME2
GO: Biological Process	GO:0042590	antigen processing and presentation of exogenous peptide antigen via MHC class I		1.03e-06	0.000174	5	80	HLA-A,HLA-C,CALR,PSMB3,PSME2
GO: Biological Process	GO:0006906	vesicle fusion		2.13e-06	0.000294	12	1025	GPI,TYROBP,S100A13,MS4A2,CD14,HLA-C,CALR,MIF,FTH1,SERPING1,GNAI2,HSP90AA1
GO: Biological Process	GO:0044403	biological process involved in symbiotic interaction		2.22e-06	0.000294	12	1029	HLA-A,HLA-C,GAPDH,RPS2,PSMB3,GPX1,POLR2L,IFITM1,CD151,APOE,RPL4,HSP90AA1
GO: Biological Process	GO:0045055	regulated exocytosis		2.23e-06	0.000294	11	845	GPI,TYROBP,S100A13,MS4A2,CD14,HLA-C,MIF,FTH1,SERPING1,GNAI2,HSP90AA1
GO: Biological Process	GO:0090174	organelle membrane fusion		2.26e-06	0.000294	12	1031	GPI,TYROBP,S100A13,MS4A2,CD14,HLA-C,CALR,MIF,FTH1,SERPING1,GNAI2,HSP90AA1
GO: Biological Process	GO:0045321	leukocyte activation		2.37e-06	0.000294	14	1447	LGALS9C,GPI,TYROBP,S100A13,MS4A2,CD14,HLA-A,HLA-C,MIF,PRDX1,FTH1,CD151,IGLC1,HSP90AA1
GO: Biological Process	GO:0002474	antigen processing and presentation of peptide antigen via MHC class I		3.13e-06	0.000356	5	100	HLA-A,HLA-C,CALR,PSMB3,PSME2
GO: Biological Process	GO:0048284	organelle fusion		3.17e-06	0.000356	12	1065	GPI,TYROBP,S100A13,MS4A2,CD14,HLA-C,CALR,MIF,FTH1,SERPING1,GNAI2,HSP90AA1
GO: Biological Process	GO:0043299	leukocyte degranulation		3.7e-06	0.000397	9	555	GPI,TYROBP,S100A13,MS4A2,CD14,HLA-C,MIF,FTH1,HSP90AA1
GO: Biological Process	GO:0010628	positive regulation of gene expression		4.63e-06	0.000458	13	1312	LGALS9C,GPI,TYROBP,CD14,HLA-A,GAPDH,YBX1,CALR,MIF,ACTB,POLR2L,EMILIN1,HSP90AA1
GO: Biological Process	GO:0002275	myeloid cell activation involved in immune response		4.66e-06	0.000458	9	571	GPI,TYROBP,S100A13,MS4A2,CD14,HLA-C,MIF,FTH1,HSP90AA1
GO: Biological Process	GO:0002444	myeloid leukocyte mediated immunity		5.29e-06	0.000499	9	580	GPI,TYROBP,S100A13,MS4A2,CD14,HLA-C,MIF,FTH1,HSP90AA1
GO: Biological Process	GO:0061025	membrane fusion		6.09e-06	0.000553	12	1135	GPI,TYROBP,S100A13,MS4A2,CD14,HLA-C,CALR,MIF,FTH1,SERPING1,GNAI2,HSP90AA1
GO: Biological Process	GO:0032269	negative regulation of cellular protein metabolic process		6.72e-06	0.000587	12	1146	GPI,SEMA4D,GAPDH,YBX1,CALR,MIF,ACTB,GPX1,SERPING1,GNAI2,APOE,EMILIN1
GO: Biological Process	GO:0002684	positive regulation of immune system process		7.09e-06	0.000597	12	1152	GPI,TYROBP,MS4A2,HLA-A,CALR,MIF,PSMB3,ACTB,SERPING1,IGLC1,PSME2,HSP90AA1
GO: Biological Process	GO:0002831	regulation of response to biotic stimulus		7.64e-06	0.000615	8	455	TYROBP,HLA-A,MIF,PSMB3,SERPING1,PSME2,APOE,HSP90AA1
GO: Biological Process	GO:0006887	exocytosis		8.35e-06	0.000615	11	970	GPI,TYROBP,S100A13,MS4A2,CD14,HLA-C,MIF,FTH1,SERPING1,GNAI2,HSP90AA1
GO: Biological Process	GO:0140029	exocytic process		8.35e-06	0.000615	11	970	GPI,TYROBP,S100A13,MS4A2,CD14,HLA-C,MIF,FTH1,SERPING1,GNAI2,HSP90AA1
GO: Biological Process	GO:0099500	vesicle fusion to plasma membrane		8.35e-06	0.000615	11	970	GPI,TYROBP,S100A13,MS4A2,CD14,HLA-C,MIF,FTH1,SERPING1,GNAI2,HSP90AA1
GO: Biological Process	GO:0045088	regulation of innate immune response		8.99e-06	0.000643	7	330	TYROBP,HLA-A,PSMB3,SERPING1,PSME2,APOE,HSP90AA1
GO: Biological Process	GO:0050778	positive regulation of immune response		1.1e-05	0.000762	10	809	TYROBP,MS4A2,HLA-A,MIF,PSMB3,ACTB,SERPING1,IGLC1,PSME2,HSP90AA1
GO: Biological Process	GO:0051248	negative regulation of protein metabolic process		1.25e-05	0.00084	12	1218	GPI,SEMA4D,GAPDH,YBX1,CALR,MIF,ACTB,GPX1,SERPING1,GNAI2,APOE,EMILIN1
GO: Biological Process	GO:0098754	detoxification		1.68e-05	0.0011	5	141	MT2A,GSTK1,GPX1,PRDX1,APOE
GO: Biological Process	GO:0038093	Fc receptor signaling pathway		1.74e-05	0.00111	6	242	MS4A2,PSMB3,ACTB,IGLC1,PSME2,HSP90AA1
GO: Biological Process	GO:0002697	regulation of immune effector process		2.21e-05	0.00131	8	527	GPI,TYROBP,MS4A2,HLA-A,MIF,SERPING1,IGLC1,HSP90AA1
GO: Biological Process	GO:0034097	response to cytokine		2.22e-05	0.00131	12	1290	MT2A,CD14,HLA-A,HLA-C,GAPDH,YBX1,RPS2,MIF,PSMB3,IFITM1,PSME2,HSP90AA1
GO: Biological Process	GO:0032940	secretion by cell		2.22e-05	0.00131	13	1517	GPI,TYROBP,S100A13,MS4A2,CD14,HLA-C,MIF,FTH1,SERPING1,GNAI2,CAVIN1,APOE,HSP90AA1
GO: Biological Process	GO:0002768	immune response-regulating cell surface receptor signaling pathway		2.4e-05	0.00138	8	533	TYROBP,MS4A2,HLA-A,PSMB3,ACTB,IGLC1,PSME2,HSP90AA1
GO: Biological Process	GO:0002764	immune response-regulating signaling pathway		2.53e-05	0.00141	8	537	TYROBP,MS4A2,HLA-A,PSMB3,ACTB,IGLC1,PSME2,HSP90AA1
GO: Biological Process	GO:0002274	myeloid leukocyte activation		2.57e-05	0.00141	9	707	GPI,TYROBP,S100A13,MS4A2,CD14,HLA-C,MIF,FTH1,HSP90AA1
GO: Biological Process	GO:0140352	export from cell		3.21e-05	0.00172	13	1571	GPI,TYROBP,S100A13,MS4A2,CD14,HLA-C,MIF,FTH1,SERPING1,GNAI2,CAVIN1,APOE,HSP90AA1
GO: Biological Process	GO:0050865	regulation of cell activation		3.34e-05	0.00175	9	731	LGALS9C,TYROBP,MS4A2,HLA-A,MIF,IGLC1,APOE,EMILIN1,HSP90AA1
GO: Biological Process	GO:0032101	regulation of response to external stimulus		3.98e-05	0.00204	11	1147	TYROBP,SEMA4D,HLA-A,CALR,MIF,PSMB3,GPX1,SERPING1,PSME2,APOE,HSP90AA1
GO: Biological Process	GO:0002366	leukocyte activation involved in immune response		4.52e-05	0.00227	9	760	GPI,TYROBP,S100A13,MS4A2,CD14,HLA-C,MIF,FTH1,HSP90AA1
GO: Biological Process	GO:0002263	cell activation involved in immune response		4.71e-05	0.00232	9	764	GPI,TYROBP,S100A13,MS4A2,CD14,HLA-C,MIF,FTH1,HSP90AA1
GO: Biological Process	GO:0016032	viral process		4.85e-05	0.00234	10	962	HLA-A,HLA-C,RPS2,PSMB3,POLR2L,IFITM1,CD151,APOE,RPL4,HSP90AA1
GO: Biological Process	GO:0031347	regulation of defense response		4.96e-05	0.00234	9	769	TYROBP,HLA-A,MIF,PSMB3,GPX1,SERPING1,PSME2,APOE,HSP90AA1
GO: Biological Process	GO:0002478	antigen processing and presentation of exogenous peptide antigen		5.12e-05	0.00237	5	178	HLA-A,HLA-C,CALR,PSMB3,PSME2
GO: Biological Process	GO:0002253	activation of immune response		5.35e-05	0.00243	8	597	TYROBP,HLA-A,PSMB3,ACTB,SERPING1,IGLC1,PSME2,HSP90AA1
GO: Biological Process	GO:0071345	cellular response to cytokine stimulus		5.82e-05	0.00259	11	1196	MT2A,HLA-A,HLA-C,GAPDH,YBX1,RPS2,MIF,PSMB3,IFITM1,PSME2,HSP90AA1
GO: Biological Process	GO:0046903	secretion		6.15e-05	0.00269	13	1672	GPI,TYROBP,S100A13,MS4A2,CD14,HLA-C,MIF,FTH1,SERPING1,GNAI2,CAVIN1,APOE,HSP90AA1
GO: Biological Process	GO:0019884	antigen processing and presentation of exogenous antigen		6.31e-05	0.00271	5	186	HLA-A,HLA-C,CALR,PSMB3,PSME2
GO: Biological Process	GO:0002683	negative regulation of immune system process		7.5e-05	0.00316	7	460	LGALS9C,TYROBP,HLA-A,MIF,GPX1,SERPING1,EMILIN1
GO: Biological Process	GO:0048002	antigen processing and presentation of peptide antigen		8.09e-05	0.00335	5	196	HLA-A,HLA-C,CALR,PSMB3,PSME2
GO: Biological Process	GO:0098869	cellular oxidant detoxification		8.48e-05	0.00345	4	102	GSTK1,GPX1,PRDX1,APOE
GO: Biological Process	GO:0038061	NIK/NF-kappaB signaling		8.89e-05	0.00356	5	200	CD14,CALR,PSMB3,PRDX1,PSME2
GO: Biological Process	GO:0042981	regulation of apoptotic process		9.05e-05	0.00356	13	1736	GPI,TYROBP,SEMA4D,GAPDH,YBX1,CALR,MIF,GPX1,GNAI2,APOE,NAA38,HSP90AA1,PTMA
GO: Biological Process	GO:0043066	negative regulation of apoptotic process		0.000108	0.00416	10	1058	GPI,SEMA4D,GAPDH,YBX1,MIF,GPX1,GNAI2,APOE,NAA38,PTMA
GO: Biological Process	GO:0034341	response to interferon-gamma		0.000112	0.00422	5	210	MT2A,HLA-A,HLA-C,GAPDH,IFITM1
GO: Biological Process	GO:0043312	neutrophil degranulation		0.000113	0.00422	7	491	GPI,TYROBP,CD14,HLA-C,MIF,FTH1,HSP90AA1
GO: Biological Process	GO:0043067	regulation of programmed cell death		0.000115	0.00423	13	1777	GPI,TYROBP,SEMA4D,GAPDH,YBX1,CALR,MIF,GPX1,GNAI2,APOE,NAA38,HSP90AA1,PTMA
GO: Biological Process	GO:0002283	neutrophil activation involved in immune response		0.00012	0.00436	7	496	GPI,TYROBP,CD14,HLA-C,MIF,FTH1,HSP90AA1
GO: Biological Process	GO:0002429	immune response-activating cell surface receptor signaling pathway		0.000123	0.00439	7	498	TYROBP,HLA-A,PSMB3,ACTB,IGLC1,PSME2,HSP90AA1
GO: Biological Process	GO:0002757	immune response-activating signal transduction		0.000125	0.00439	7	499	TYROBP,HLA-A,PSMB3,ACTB,IGLC1,PSME2,HSP90AA1
GO: Biological Process	GO:0043069	negative regulation of programmed cell death		0.000131	0.00456	10	1084	GPI,SEMA4D,GAPDH,YBX1,MIF,GPX1,GNAI2,APOE,NAA38,PTMA
GO: Biological Process	GO:1990748	cellular detoxification		0.00014	0.00467	4	116	GSTK1,GPX1,PRDX1,APOE
GO: Biological Process	GO:0016477	cell migration		0.00014	0.00467	13	1812	GPI,SEMA4D,CALR,JCHAIN,MIF,GPX1,IFITM1,CD151,IGLC1,GNAI2,APOE,EMILIN1,HSP90AA1
GO: Biological Process	GO:0002486	antigen processing and presentation of endogenous peptide antigen via MHC class I via ER pathway, TAP-independent		0.000141	0.00467	2	8	HLA-A,HLA-C
GO: Biological Process	GO:0042119	neutrophil activation		0.000143	0.00467	7	510	GPI,TYROBP,CD14,HLA-C,MIF,FTH1,HSP90AA1
GO: Biological Process	GO:0002446	neutrophil mediated immunity		0.000146	0.00472	7	512	GPI,TYROBP,CD14,HLA-C,MIF,FTH1,HSP90AA1
GO: Biological Process	GO:0036230	granulocyte activation		0.000153	0.00488	7	516	GPI,TYROBP,CD14,HLA-C,MIF,FTH1,HSP90AA1
GO: Biological Process	GO:0097237	cellular response to toxic substance		0.000175	0.00539	4	123	GSTK1,GPX1,PRDX1,APOE
GO: Biological Process	GO:0001819	positive regulation of cytokine production		0.000179	0.00539	7	529	TYROBP,CD14,HLA-A,GAPDH,MIF,POLR2L,HSP90AA1
GO: Biological Process	GO:0010629	negative regulation of gene expression		0.000179	0.00539	13	1857	LGALS9C,TYROBP,GAPDH,YBX1,RPS2,CALR,MIF,PSMB3,POLR2L,PSME2,APOE,RPL4,EMILIN1
GO: Biological Process	GO:0002480	antigen processing and presentation of exogenous peptide antigen via MHC class I, TAP-independent		0.000181	0.00539	2	9	HLA-A,HLA-C
GO: Biological Process	GO:0002484	antigen processing and presentation of endogenous peptide antigen via MHC class I via ER pathway		0.000181	0.00539	2	9	HLA-A,HLA-C
GO: Biological Process	GO:0051602	response to electrical stimulus		0.000201	0.00592	3	50	S100A13,CD14,ACTB
GO: Biological Process	GO:0019882	antigen processing and presentation		0.000213	0.00619	5	241	HLA-A,HLA-C,CALR,PSMB3,PSME2
GO: Biological Process	GO:2000145	regulation of cell motility		0.000227	0.00652	10	1159	GPI,SEMA4D,CALR,MIF,IFITM1,CD151,GNAI2,CAVIN1,APOE,EMILIN1
GO: Biological Process	GO:0006909	phagocytosis		0.000274	0.00772	6	399	TYROBP,CD14,CALR,ACTB,IGLC1,HSP90AA1
GO: Biological Process	GO:1905522	negative regulation of macrophage migration		0.000275	0.00772	2	11	MIF,EMILIN1
GO: Biological Process	GO:0002699	positive regulation of immune effector process		0.000281	0.00776	5	256	GPI,TYROBP,MS4A2,HLA-A,MIF
GO: Biological Process	GO:0048585	negative regulation of response to stimulus		0.000284	0.00776	13	1945	SEMA4D,CD14,HLA-A,YBX1,CALR,MIF,PSMB3,GPX1,SERPING1,GNAI2,PSME2,APOE,EMILIN1
GO: Biological Process	GO:0009636	response to toxic substance		0.000286	0.00776	5	257	MT2A,GSTK1,GPX1,PRDX1,APOE
GO: Biological Process	GO:0010941	regulation of cell death		0.000294	0.00789	13	1952	GPI,TYROBP,SEMA4D,GAPDH,YBX1,CALR,MIF,GPX1,GNAI2,APOE,NAA38,HSP90AA1,PTMA
GO: Biological Process	GO:0006898	receptor-mediated endocytosis		0.000301	0.00794	6	406	CD14,CALR,JCHAIN,IGLC1,APOE,HSP90AA1
GO: Biological Process	GO:0048675	axon extension		0.000303	0.00794	4	142	SEMA4D,APOE,RPL4,HSP90AA1
GO: Biological Process	GO:0001816	cytokine production		0.00032	0.00823	9	984	LGALS9C,TYROBP,S100A13,CD14,HLA-A,GAPDH,MIF,POLR2L,HSP90AA1
GO: Biological Process	GO:0040012	regulation of locomotion		0.000321	0.00823	10	1210	GPI,SEMA4D,CALR,MIF,IFITM1,CD151,GNAI2,CAVIN1,APOE,EMILIN1
GO: Biological Process	GO:0060548	negative regulation of cell death		0.000329	0.00835	10	1214	GPI,SEMA4D,GAPDH,YBX1,MIF,GPX1,GNAI2,APOE,NAA38,PTMA
GO: Biological Process	GO:0006959	humoral immune response		0.000334	0.00837	6	414	GPI,HLA-A,GAPDH,JCHAIN,SERPING1,IGLC1
GO: Biological Process	GO:0006897	endocytosis		0.000376	0.0093	8	793	CD14,CALR,JCHAIN,ACTB,CD151,IGLC1,APOE,HSP90AA1
GO: Biological Process	GO:0040013	negative regulation of locomotion		0.000379	0.0093	6	424	SEMA4D,CALR,MIF,IFITM1,APOE,EMILIN1
GO: Biological Process	GO:0002218	activation of innate immune response		0.000383	0.0093	4	151	TYROBP,PSMB3,PSME2,HSP90AA1
GO: Biological Process	GO:1900272	negative regulation of long-term synaptic potentiation		0.000389	0.0093	2	13	TYROBP,APOE
GO: Biological Process	GO:0002833	positive regulation of response to biotic stimulus		0.000391	0.0093	5	275	TYROBP,MIF,PSMB3,PSME2,HSP90AA1
GO: Biological Process	GO:0010324	membrane invagination		0.000409	0.00965	8	803	CD14,CALR,JCHAIN,ACTB,CD151,IGLC1,APOE,HSP90AA1
GO: Biological Process	GO:0051270	regulation of cellular component movement		0.000416	0.00971	10	1250	GPI,SEMA4D,CALR,MIF,IFITM1,CD151,GNAI2,CAVIN1,APOE,EMILIN1
GO: Biological Process	GO:0019221	cytokine-mediated signaling pathway		0.000478	0.0111	8	822	MT2A,HLA-A,HLA-C,MIF,PSMB3,IFITM1,PSME2,HSP90AA1
GO: Biological Process	GO:0032102	negative regulation of response to external stimulus		0.000483	0.0111	6	444	SEMA4D,HLA-A,MIF,GPX1,SERPING1,APOE
GO: Biological Process	GO:1902947	regulation of tau-protein kinase activity		0.000522	0.0118	2	15	APOE,HSP90AA1
GO: Biological Process	GO:0010035	response to inorganic substance		0.000549	0.0122	7	637	S100A13,MT2A,CD14,GAPDH,CALR,GPX1,PRDX1
GO: Biological Process	GO:0002696	positive regulation of leukocyte activation		0.00055	0.0122	6	455	TYROBP,MS4A2,HLA-A,MIF,IGLC1,HSP90AA1
GO: Biological Process	GO:0051130	positive regulation of cellular component organization		0.00058	0.0128	10	1304	TYROBP,SEMA4D,CD14,MIF,GPX1,CD151,APOE,RPL4,EMILIN1,HSP90AA1
GO: Biological Process	GO:0038095	Fc-epsilon receptor signaling pathway		0.000585	0.0128	4	169	MS4A2,PSMB3,IGLC1,PSME2
GO: Biological Process	GO:0009404	toxin metabolic process		0.000596	0.0129	2	16	AS3MT,CYP2W1
GO: Biological Process	GO:0080134	regulation of response to stress		0.000607	0.013	11	1563	TYROBP,HLA-A,YBX1,MIF,PSMB3,GPX1,PRDX1,SERPING1,PSME2,APOE,HSP90AA1
GO: Biological Process	GO:0051050	positive regulation of transport		0.000636	0.0135	9	1081	MS4A2,CD14,CALR,MIF,ACTB,CD151,GNAI2,APOE,HSP90AA1
GO: Biological Process	GO:0050867	positive regulation of cell activation		0.000667	0.0138	6	472	TYROBP,MS4A2,HLA-A,MIF,IGLC1,HSP90AA1
GO: Biological Process	GO:0046649	lymphocyte activation		0.000669	0.0138	8	865	LGALS9C,TYROBP,HLA-A,MIF,PRDX1,CD151,IGLC1,HSP90AA1
GO: Biological Process	GO:0030334	regulation of cell migration		0.00067	0.0138	9	1089	GPI,SEMA4D,CALR,MIF,IFITM1,CD151,GNAI2,APOE,EMILIN1
GO: Biological Process	GO:0019885	antigen processing and presentation of endogenous peptide antigen via MHC class I		0.000674	0.0138	2	17	HLA-A,HLA-C
GO: Biological Process	GO:2000147	positive regulation of cell motility		0.00069	0.014	7	662	GPI,SEMA4D,CALR,MIF,CD151,GNAI2,CAVIN1
GO: Biological Process	GO:0051402	neuron apoptotic process		0.000713	0.0144	5	314	GPI,TYROBP,GAPDH,GPX1,APOE
GO: Biological Process	GO:0006801	superoxide metabolic process		0.000745	0.0149	3	78	TYROBP,PRDX1,GNAI2
GO: Biological Process	GO:0006900	vesicle budding from membrane		0.000772	0.0153	8	884	CD14,CALR,JCHAIN,ACTB,CD151,IGLC1,APOE,HSP90AA1
GO: Biological Process	GO:0040017	positive regulation of locomotion		0.000794	0.0156	7	678	GPI,SEMA4D,CALR,MIF,CD151,GNAI2,CAVIN1
GO: Biological Process	GO:1901361	organic cyclic compound catabolic process		0.000801	0.0156	7	679	YBX1,RPS2,PSMB3,GPX1,PSME2,APOE,RPL4
GO: Biological Process	GO:0002694	regulation of leukocyte activation		0.000808	0.0156	7	680	LGALS9C,TYROBP,MS4A2,HLA-A,MIF,IGLC1,HSP90AA1
GO: Biological Process	GO:0051272	positive regulation of cellular component movement		0.000815	0.0156	7	681	GPI,SEMA4D,CALR,MIF,CD151,GNAI2,CAVIN1
GO: Biological Process	GO:0051346	negative regulation of hydrolase activity		0.000845	0.0159	6	494	GPI,SEMA4D,GAPDH,GPX1,SERPING1,GNAI2
GO: Biological Process	GO:0002483	antigen processing and presentation of endogenous peptide antigen		0.000845	0.0159	2	19	HLA-A,HLA-C
GO: Biological Process	GO:0001817	regulation of cytokine production		0.000849	0.0159	8	897	LGALS9C,TYROBP,CD14,HLA-A,GAPDH,MIF,POLR2L,HSP90AA1
GO: Biological Process	GO:0032481	positive regulation of type I interferon production		0.000861	0.016	3	82	CD14,POLR2L,HSP90AA1
GO: Biological Process	GO:1902533	positive regulation of intracellular signal transduction		0.000868	0.016	9	1129	SEMA4D,S100A13,CD14,CALR,MIF,GPX1,GNAI2,APOE,HSP90AA1
GO: Biological Process	GO:0031329	regulation of cellular catabolic process		0.000874	0.016	8	901	GAPDH,YBX1,MIF,PSMB3,GPX1,PSME2,APOE,HSP90AA1
GO: Biological Process	GO:0072593	reactive oxygen species metabolic process		0.000879	0.016	5	329	TYROBP,GPX1,PRDX1,GNAI2,HSP90AA1
GO: Biological Process	GO:0071346	cellular response to interferon-gamma		0.000907	0.0163	4	190	MT2A,HLA-A,HLA-C,GAPDH
GO: Biological Process	GO:0046651	lymphocyte proliferation		0.000953	0.017	5	335	LGALS9C,TYROBP,HLA-A,MIF,CD151
GO: Biological Process	GO:0051092	positive regulation of NF-kappaB transcription factor activity		0.000987	0.0175	6	509	S100A13,CD14,CALR,PSMB3,PRDX1,PSME2
GO: Biological Process	GO:0032943	mononuclear cell proliferation		0.00101	0.0177	5	339	LGALS9C,TYROBP,HLA-A,MIF,CD151
GO: Biological Process	GO:0001895	retina homeostasis		0.00102	0.0179	3	87	JCHAIN,ACTB,PRDX1
GO: Biological Process	GO:0010647	positive regulation of cell communication		0.00109	0.019	12	1952	TYROBP,SEMA4D,S100A13,CD14,CALR,MIF,PSMB3,GPX1,GNAI2,PSME2,APOE,HSP90AA1
GO: Biological Process	GO:0023056	positive regulation of signaling		0.00111	0.0192	12	1956	TYROBP,SEMA4D,S100A13,CD14,CALR,MIF,PSMB3,GPX1,GNAI2,PSME2,APOE,HSP90AA1
GO: Biological Process	GO:0032930	positive regulation of superoxide anion generation		0.00114	0.0194	2	22	TYROBP,GNAI2
GO: Biological Process	GO:1990138	neuron projection extension		0.00116	0.0197	4	203	SEMA4D,APOE,RPL4,HSP90AA1
GO: Biological Process	GO:0051240	positive regulation of multicellular organismal process		0.00117	0.0198	11	1692	TYROBP,SEMA4D,CD14,HLA-A,GAPDH,MIF,POLR2L,GNAI2,APOE,RPL4,HSP90AA1
GO: Biological Process	GO:0042127	regulation of cell population proliferation		0.0012	0.0198	12	1973	LGALS9C,TYROBP,S100A13,HLA-A,YBX1,CALR,MIF,GPX1,FTH1,IFITM1,GNAI2,APOE
GO: Biological Process	GO:0050821	protein stabilization		0.0012	0.0198	4	205	TYROBP,GAPDH,CALR,HSP90AA1
GO: Biological Process	GO:0060333	interferon-gamma-mediated signaling pathway		0.0012	0.0198	3	92	MT2A,HLA-A,HLA-C
GO: Biological Process	GO:0060337	type I interferon signaling pathway		0.00132	0.0216	3	95	HLA-A,HLA-C,IFITM1
GO: Biological Process	GO:0071357	cellular response to type I interferon		0.00136	0.0221	3	96	HLA-A,HLA-C,IFITM1
GO: Biological Process	GO:0009611	response to wounding		0.00138	0.0224	7	746	TYROBP,MIF,ACTB,GPX1,SERPING1,CD151,APOE
GO: Biological Process	GO:0043086	negative regulation of catalytic activity		0.0014	0.0224	8	969	GPI,SEMA4D,GAPDH,ACTB,GPX1,SERPING1,GNAI2,APOE
GO: Biological Process	GO:0009967	positive regulation of signal transduction		0.00143	0.0228	11	1733	SEMA4D,S100A13,CD14,CALR,MIF,PSMB3,GPX1,GNAI2,PSME2,APOE,HSP90AA1
GO: Biological Process	GO:0070661	leukocyte proliferation		0.00145	0.0228	5	368	LGALS9C,TYROBP,HLA-A,MIF,CD151
GO: Biological Process	GO:0006518	peptide metabolic process		0.00145	0.0228	8	975	GSTK1,GAPDH,YBX1,RPS2,CALR,GPX1,APOE,RPL4
GO: Biological Process	GO:0048678	response to axon injury		0.00149	0.0231	3	99	TYROBP,MIF,APOE
GO: Biological Process	GO:0030336	negative regulation of cell migration		0.0015	0.0231	5	371	CALR,MIF,IFITM1,APOE,EMILIN1
GO: Biological Process	GO:0001906	cell killing		0.00151	0.0231	4	218	TYROBP,HLA-A,GAPDH,PRDX1
GO: Biological Process	GO:0032103	positive regulation of response to external stimulus		0.00151	0.0231	6	553	TYROBP,CALR,MIF,PSMB3,PSME2,HSP90AA1
GO: Biological Process	GO:0010720	positive regulation of cell development		0.00153	0.0234	5	373	TYROBP,SEMA4D,CALR,APOE,RPL4
GO: Biological Process	GO:0034340	response to type I interferon		0.00157	0.0236	3	101	HLA-A,HLA-C,IFITM1
GO: Biological Process	GO:0008361	regulation of cell size		0.00158	0.0236	4	221	SEMA4D,APOE,RPL4,HSP90AA1
GO: Biological Process	GO:0032928	regulation of superoxide anion generation		0.00159	0.0236	2	26	TYROBP,GNAI2
GO: Biological Process	GO:0019883	antigen processing and presentation of endogenous antigen		0.00159	0.0236	2	26	HLA-A,HLA-C
GO: Biological Process	GO:0051702	biological process involved in interaction with symbiont		0.00162	0.0239	3	102	GAPDH,GPX1,APOE
GO: Biological Process	GO:0006735	NADH regeneration		0.00172	0.0248	2	27	GPI,GAPDH
GO: Biological Process	GO:0061621	canonical glycolysis		0.00172	0.0248	2	27	GPI,GAPDH
GO: Biological Process	GO:0061718	glucose catabolic process to pyruvate		0.00172	0.0248	2	27	GPI,GAPDH
GO: Biological Process	GO:0032760	positive regulation of tumor necrosis factor production		0.00176	0.0253	3	105	TYROBP,CD14,MIF
GO: Biological Process	GO:0051249	regulation of lymphocyte activation		0.00178	0.0254	6	571	LGALS9C,TYROBP,HLA-A,MIF,IGLC1,HSP90AA1
GO: Biological Process	GO:2000146	negative regulation of cell motility		0.0018	0.0255	5	387	CALR,MIF,IFITM1,APOE,EMILIN1
GO: Biological Process	GO:0050772	positive regulation of axonogenesis		0.00181	0.0255	3	106	SEMA4D,APOE,RPL4
GO: Biological Process	GO:0006402	mRNA catabolic process		0.00182	0.0256	5	388	YBX1,RPS2,PSMB3,PSME2,RPL4
GO: Biological Process	GO:0045089	positive regulation of innate immune response		0.00189	0.0264	4	232	TYROBP,PSMB3,PSME2,HSP90AA1
GO: Biological Process	GO:1903557	positive regulation of tumor necrosis factor superfamily cytokine production		0.00191	0.0264	3	108	TYROBP,CD14,MIF
GO: Biological Process	GO:0031349	positive regulation of defense response		0.00195	0.0265	5	394	TYROBP,MIF,PSMB3,PSME2,HSP90AA1
GO: Biological Process	GO:0051251	positive regulation of lymphocyte activation		0.00199	0.0265	5	396	TYROBP,HLA-A,MIF,IGLC1,HSP90AA1
GO: Biological Process	GO:0050866	negative regulation of cell activation		0.00201	0.0265	4	236	LGALS9C,TYROBP,APOE,EMILIN1
GO: Biological Process	GO:0034655	nucleobase-containing compound catabolic process		0.00202	0.0265	6	586	YBX1,RPS2,PSMB3,GPX1,PSME2,RPL4
GO: Biological Process	GO:0009968	negative regulation of signal transduction		0.00204	0.0265	10	1537	CD14,YBX1,CALR,MIF,PSMB3,GPX1,GNAI2,PSME2,APOE,EMILIN1
GO: Biological Process	GO:0051271	negative regulation of cellular component movement		0.00204	0.0265	5	398	CALR,MIF,IFITM1,APOE,EMILIN1
GO: Biological Process	GO:0051651	maintenance of location in cell		0.00204	0.0265	4	237	MS4A2,CALR,FTH1,APOE
GO: Biological Process	GO:0090344	negative regulation of cell aging		0.00212	0.0265	2	30	YBX1,MIF
GO: Biological Process	GO:0061620	glycolytic process through glucose-6-phosphate		0.00212	0.0265	2	30	GPI,GAPDH
GO: Biological Process	GO:0007263	nitric oxide mediated signal transduction		0.00226	0.0265	2	31	MT2A,APOE
GO: Biological Process	GO:0034249	negative regulation of cellular amide metabolic process		0.00227	0.0265	4	244	GAPDH,YBX1,CALR,APOE
GO: Biological Process	GO:0002223	stimulatory C-type lectin receptor signaling pathway		0.00228	0.0265	3	115	TYROBP,PSMB3,PSME2
GO: Biological Process	GO:1902999	negative regulation of phospholipid efflux		0.00228	0.0265	1	1	APOE
GO: Biological Process	GO:0051623	positive regulation of norepinephrine uptake		0.00228	0.0265	1	1	ACTB
GO: Biological Process	GO:1903000	regulation of lipid transport across blood-brain barrier		0.00228	0.0265	1	1	APOE
GO: Biological Process	GO:1903001	negative regulation of lipid transport across blood-brain barrier		0.00228	0.0265	1	1	APOE
GO: Biological Process	GO:1903002	positive regulation of lipid transport across blood-brain barrier		0.00228	0.0265	1	1	APOE
GO: Biological Process	GO:0061078	positive regulation of prostaglandin secretion involved in immune response		0.00228	0.0265	1	1	MIF
GO: Biological Process	GO:0090323	prostaglandin secretion involved in immune response		0.00228	0.0265	1	1	MIF
GO: Biological Process	GO:1901627	negative regulation of postsynaptic membrane organization		0.00228	0.0265	1	1	APOE
GO: Biological Process	GO:0150202	negative regulation of transport across blood-brain barrier		0.00228	0.0265	1	1	APOE
GO: Biological Process	GO:0150200	regulation of transport across blood-brain barrier		0.00228	0.0265	1	1	APOE
GO: Biological Process	GO:0150201	positive regulation of transport across blood-brain barrier		0.00228	0.0265	1	1	APOE
GO: Biological Process	GO:1905853	regulation of heparan sulfate binding		0.00228	0.0265	1	1	APOE
GO: Biological Process	GO:1905855	positive regulation of heparan sulfate binding		0.00228	0.0265	1	1	APOE
GO: Biological Process	GO:1905858	regulation of heparan sulfate proteoglycan binding		0.00228	0.0265	1	1	APOE
GO: Biological Process	GO:1905860	positive regulation of heparan sulfate proteoglycan binding		0.00228	0.0265	1	1	APOE
GO: Biological Process	GO:1905890	regulation of cellular response to very-low-density lipoprotein particle stimulus		0.00228	0.0265	1	1	APOE
GO: Biological Process	GO:0071831	intermediate-density lipoprotein particle clearance		0.00228	0.0265	1	1	APOE
GO: Biological Process	GO:0072749	cellular response to cytochalasin B		0.00228	0.0265	1	1	ACTB
GO: Biological Process	GO:2001139	negative regulation of phospholipid transport		0.00228	0.0265	1	1	APOE
GO: Biological Process	GO:1901328	response to cytochalasin B		0.00228	0.0265	1	1	ACTB
GO: Biological Process	GO:0090731	cellular response to very-low-density lipoprotein particle stimulus		0.00228	0.0265	1	1	APOE
GO: Biological Process	GO:0061564	axon development		0.00234	0.0269	6	603	SEMA4D,MIF,ACTB,APOE,RPL4,HSP90AA1
GO: Biological Process	GO:0002702	positive regulation of production of molecular mediator of immune response		0.00234	0.0269	3	116	GPI,HLA-A,MIF
GO: Biological Process	GO:0030516	regulation of axon extension		0.00239	0.0272	3	117	SEMA4D,APOE,RPL4
GO: Biological Process	GO:0042744	hydrogen peroxide catabolic process		0.00241	0.0272	2	32	GPX1,PRDX1
GO: Biological Process	GO:0006363	termination of RNA polymerase I transcription		0.00241	0.0272	2	32	POLR2L,CAVIN1
GO: Biological Process	GO:0061615	glycolytic process through fructose-6-phosphate		0.00241	0.0272	2	32	GPI,GAPDH
GO: Biological Process	GO:1901222	regulation of NIK/NF-kappaB signaling		0.00245	0.0275	3	118	CD14,CALR,PRDX1
GO: Biological Process	GO:0050670	regulation of lymphocyte proliferation		0.00255	0.0284	4	252	LGALS9C,TYROBP,HLA-A,MIF
GO: Biological Process	GO:0009617	response to bacterium		0.00256	0.0284	7	831	MT2A,CD14,HLA-A,JCHAIN,MIF,GPX1,IGLC1
GO: Biological Process	GO:0002220	innate immune response activating cell surface receptor signaling pathway		0.00257	0.0285	3	120	TYROBP,PSMB3,PSME2
GO: Biological Process	GO:0051341	regulation of oxidoreductase activity		0.00263	0.029	3	121	GNAI2,APOE,HSP90AA1
GO: Biological Process	GO:0051091	positive regulation of DNA-binding transcription factor activity		0.00264	0.029	6	618	S100A13,CD14,CALR,PSMB3,PRDX1,PSME2
GO: Biological Process	GO:0032944	regulation of mononuclear cell proliferation		0.00266	0.0291	4	255	LGALS9C,TYROBP,HLA-A,MIF
GO: Biological Process	GO:0002758	innate immune response-activating signal transduction		0.0027	0.0293	3	122	TYROBP,PSMB3,PSME2
GO: Biological Process	GO:0009894	regulation of catabolic process		0.00276	0.0298	8	1080	GAPDH,YBX1,MIF,PSMB3,GPX1,PSME2,APOE,HSP90AA1
GO: Biological Process	GO:0060627	regulation of vesicle-mediated transport		0.00279	0.0301	6	625	MS4A2,CD14,CALR,CD151,GNAI2,APOE
GO: Biological Process	GO:2000379	positive regulation of reactive oxygen species metabolic process		0.00282	0.0303	3	124	TYROBP,GNAI2,HSP90AA1
GO: Biological Process	GO:0046700	heterocycle catabolic process		0.00284	0.0303	6	627	YBX1,RPS2,PSMB3,GPX1,PSME2,RPL4
GO: Biological Process	GO:0007569	cell aging		0.00295	0.0312	3	126	YBX1,CALR,MIF
GO: Biological Process	GO:0006096	glycolytic process		0.00295	0.0312	3	126	GPI,GAPDH,MIF
GO: Biological Process	GO:0030335	positive regulation of cell migration		0.00297	0.0312	6	633	GPI,SEMA4D,CALR,MIF,CD151,GNAI2
GO: Biological Process	GO:0044270	cellular nitrogen compound catabolic process		0.00297	0.0312	6	633	YBX1,RPS2,PSMB3,GPX1,PSME2,RPL4
GO: Biological Process	GO:0006401	RNA catabolic process		0.00299	0.0312	5	435	YBX1,RPS2,PSMB3,PSME2,RPL4
GO: Biological Process	GO:0045807	positive regulation of endocytosis		0.00302	0.0312	3	127	CD14,CD151,APOE
GO: Biological Process	GO:0006757	ATP generation from ADP		0.00302	0.0312	3	127	GPI,GAPDH,MIF
GO: Biological Process	GO:0031348	negative regulation of defense response		0.00306	0.0315	4	265	HLA-A,GPX1,SERPING1,APOE
GO: Biological Process	GO:0032649	regulation of interferon-gamma production		0.00309	0.0317	3	128	LGALS9C,CD14,HLA-A
GO: Biological Process	GO:0010951	negative regulation of endopeptidase activity		0.0031	0.0317	4	266	GPI,GAPDH,GPX1,SERPING1
GO: Biological Process	GO:1903362	regulation of cellular protein catabolic process		0.00314	0.032	4	267	GPX1,PSME2,APOE,HSP90AA1
GO: Biological Process	GO:0006007	glucose catabolic process		0.00321	0.0325	2	37	GPI,GAPDH
GO: Biological Process	GO:0019439	aromatic compound catabolic process		0.00324	0.0326	6	644	YBX1,RPS2,PSMB3,GPX1,PSME2,RPL4
GO: Biological Process	GO:0048878	chemical homeostasis		0.00329	0.033	9	1369	GPI,MT2A,MS4A2,CALR,GPX1,FTH1,GNAI2,APOE,SLC66A1
GO: Biological Process	GO:0070997	neuron death		0.0034	0.0339	5	448	GPI,TYROBP,GAPDH,GPX1,APOE
GO: Biological Process	GO:0031346	positive regulation of cell projection organization		0.00343	0.0339	5	449	SEMA4D,MIF,APOE,RPL4,HSP90AA1
GO: Biological Process	GO:0001909	leukocyte mediated cytotoxicity		0.00344	0.0339	3	133	TYROBP,HLA-A,PRDX1
GO: Biological Process	GO:0061387	regulation of extent of cell growth		0.00344	0.0339	3	133	SEMA4D,APOE,RPL4
GO: Biological Process	GO:0070663	regulation of leukocyte proliferation		0.00349	0.0343	4	275	LGALS9C,TYROBP,HLA-A,MIF
GO: Biological Process	GO:0009410	response to xenobiotic stimulus		0.00351	0.0344	3	134	GPX1,AS3MT,CYP2W1
GO: Biological Process	GO:0010648	negative regulation of cell communication		0.00355	0.0346	10	1658	CD14,YBX1,CALR,MIF,PSMB3,GPX1,GNAI2,PSME2,APOE,EMILIN1
GO: Biological Process	GO:0090322	regulation of superoxide metabolic process		0.00356	0.0346	2	39	TYROBP,GNAI2
GO: Biological Process	GO:0023057	negative regulation of signaling		0.0036	0.0348	10	1661	CD14,YBX1,CALR,MIF,PSMB3,GPX1,GNAI2,PSME2,APOE,EMILIN1
GO: Biological Process	GO:0006082	organic acid metabolic process		0.00364	0.0351	8	1130	GPI,GAPDH,MIF,PSMB3,GPX1,AS3MT,PSME2,CYP2W1
GO: Biological Process	GO:0010466	negative regulation of peptidase activity		0.00368	0.0353	4	279	GPI,GAPDH,GPX1,SERPING1
GO: Biological Process	GO:0048588	developmental cell growth		0.00372	0.0353	4	280	SEMA4D,APOE,RPL4,HSP90AA1
GO: Biological Process	GO:0032479	regulation of type I interferon production		0.00374	0.0353	3	137	CD14,POLR2L,HSP90AA1
GO: Biological Process	GO:0046031	ADP metabolic process		0.00374	0.0353	3	137	GPI,GAPDH,MIF
GO: Biological Process	GO:0006361	transcription initiation from RNA polymerase I promoter		0.00374	0.0353	2	40	POLR2L,CAVIN1
GO: Biological Process	GO:0060560	developmental growth involved in morphogenesis		0.00377	0.0354	4	281	SEMA4D,APOE,RPL4,HSP90AA1
GO: Biological Process	GO:0052548	regulation of endopeptidase activity		0.00383	0.0359	5	461	GPI,GAPDH,GPX1,SERPING1,PSME2
GO: Biological Process	GO:0002433	immune response-regulating cell surface receptor signaling pathway involved in phagocytosis		0.00389	0.0362	3	139	ACTB,IGLC1,HSP90AA1
GO: Biological Process	GO:0038096	Fc-gamma receptor signaling pathway involved in phagocytosis		0.00389	0.0362	3	139	ACTB,IGLC1,HSP90AA1
GO: Biological Process	GO:0042554	superoxide anion generation		0.00393	0.0363	2	41	TYROBP,GNAI2
GO: Biological Process	GO:0032606	type I interferon production		0.00413	0.0381	3	142	CD14,POLR2L,HSP90AA1
GO: Biological Process	GO:0038094	Fc-gamma receptor signaling pathway		0.00421	0.0383	3	143	ACTB,IGLC1,HSP90AA1
GO: Biological Process	GO:0022603	regulation of anatomical structure morphogenesis		0.00427	0.0383	8	1160	SEMA4D,S100A13,CALR,PSMB3,PSME2,APOE,RPL4,EMILIN1
GO: Biological Process	GO:0006165	nucleoside diphosphate phosphorylation		0.0043	0.0383	3	144	GPI,GAPDH,MIF
GO: Biological Process	GO:0032609	interferon-gamma production		0.0043	0.0383	3	144	LGALS9C,CD14,HLA-A
GO: Biological Process	GO:0046640	regulation of alpha-beta T cell proliferation		0.00431	0.0383	2	43	LGALS9C,HLA-A
GO: Biological Process	GO:0002431	Fc receptor mediated stimulatory signaling pathway		0.00447	0.0383	3	146	ACTB,IGLC1,HSP90AA1
GO: Biological Process	GO:0042311	vasodilation		0.00451	0.0383	2	44	GPX1,APOE
GO: Biological Process	GO:0043542	endothelial cell migration		0.00454	0.0383	4	296	GPI,CALR,GPX1,APOE
GO: Biological Process	GO:0002222	stimulatory killer cell immunoglobulin-like receptor signaling pathway		0.00455	0.0383	1	2	TYROBP
GO: Biological Process	GO:1902998	positive regulation of neurofibrillary tangle assembly		0.00455	0.0383	1	2	APOE
GO: Biological Process	GO:0051621	regulation of norepinephrine uptake		0.00455	0.0383	1	2	ACTB
GO: Biological Process	GO:1901631	positive regulation of presynaptic membrane organization		0.00455	0.0383	1	2	APOE
GO: Biological Process	GO:1900220	semaphorin-plexin signaling pathway involved in bone trabecula morphogenesis		0.00455	0.0383	1	2	SEMA4D
GO: Biological Process	GO:0002397	MHC class I protein complex assembly		0.00455	0.0383	1	2	CALR
GO: Biological Process	GO:0001868	regulation of complement activation, lectin pathway		0.00455	0.0383	1	2	SERPING1
GO: Biological Process	GO:0001869	negative regulation of complement activation, lectin pathway		0.00455	0.0383	1	2	SERPING1
GO: Biological Process	GO:0035606	peptidyl-cysteine S-trans-nitrosylation		0.00455	0.0383	1	2	GAPDH
GO: Biological Process	GO:0110090	positive regulation of hippocampal neuron apoptotic process		0.00455	0.0383	1	2	TYROBP
GO: Biological Process	GO:0002485	antigen processing and presentation of endogenous peptide antigen via MHC class I via ER pathway, TAP-dependent		0.00455	0.0383	1	2	HLA-A
GO: Biological Process	GO:0018872	arsonoacetate metabolic process		0.00455	0.0383	1	2	AS3MT
GO: Biological Process	GO:0010877	lipid transport involved in lipid storage		0.00455	0.0383	1	2	APOE
GO: Biological Process	GO:1905704	positive regulation of inhibitory synapse assembly		0.00455	0.0383	1	2	SEMA4D
GO: Biological Process	GO:0002502	peptide antigen assembly with MHC class I protein complex		0.00455	0.0383	1	2	CALR
GO: Biological Process	GO:0046939	nucleotide phosphorylation		0.00455	0.0383	3	147	GPI,GAPDH,MIF
GO: Biological Process	GO:0009135	purine nucleoside diphosphate metabolic process		0.00481	0.0403	3	150	GPI,GAPDH,MIF
GO: Biological Process	GO:0009179	purine ribonucleoside diphosphate metabolic process		0.00481	0.0403	3	150	GPI,GAPDH,MIF
GO: Biological Process	GO:0046688	response to copper ion		0.00492	0.041	2	46	S100A13,MT2A
GO: Biological Process	GO:0003013	circulatory system process		0.005	0.0414	6	704	MIF,GPX1,SERPING1,GNAI2,APOE,SLC16A12
GO: Biological Process	GO:0052547	regulation of peptidase activity		0.005	0.0414	5	491	GPI,GAPDH,GPX1,SERPING1,PSME2
GO: Biological Process	GO:0046633	alpha-beta T cell proliferation		0.00513	0.0422	2	47	LGALS9C,HLA-A
GO: Biological Process	GO:0035722	interleukin-12-mediated signaling pathway		0.00513	0.0422	2	47	MIF,PSME2
GO: Biological Process	GO:0009185	ribonucleoside diphosphate metabolic process		0.00518	0.0424	3	154	GPI,GAPDH,MIF
GO: Biological Process	GO:1905521	regulation of macrophage migration		0.00535	0.0437	2	48	MIF,EMILIN1
GO: Biological Process	GO:0071349	cellular response to interleukin-12		0.00557	0.0453	2	49	MIF,PSME2
GO: Biological Process	GO:0002686	negative regulation of leukocyte migration		0.00602	0.0485	2	51	MIF,EMILIN1
GO: Biological Process	GO:0006734	NADH metabolic process		0.00602	0.0485	2	51	GPI,GAPDH
GO: Biological Process	GO:0070671	response to interleukin-12		0.00602	0.0485	2	51	MIF,PSME2
GO: Biological Process	GO:0001738	morphogenesis of a polarized epithelium		0.00617	0.0495	3	164	PSMB3,ACTB,PSME2
GO: Biological Process	GO:0072657	protein localization to membrane		0.00623	0.0498	6	737	EMC4,RPS2,ACTB,APOE,RPL4,HSP90AA1
GO: Biological Process	GO:0019730	antimicrobial humoral response		0.00627	0.0498	3	165	HLA-A,GAPDH,JCHAIN
GO: Biological Process	GO:0006090	pyruvate metabolic process		0.00627	0.0498	3	165	GPI,GAPDH,MIF
GO: Biological Process	GO:0001667	ameboidal-type cell migration		0.00636	0.0498	5	520	GPI,SEMA4D,CALR,GPX1,APOE
GO: Biological Process	GO:0031647	regulation of protein stability		0.00636	0.0498	4	326	TYROBP,GAPDH,CALR,HSP90AA1
GO: Biological Process	GO:0002700	regulation of production of molecular mediator of immune response		0.0067	0.0498	3	169	GPI,HLA-A,MIF
GO: Biological Process	GO:0055065	metal ion homeostasis		0.00672	0.0498	6	749	MT2A,MS4A2,CALR,FTH1,GNAI2,APOE
GO: Biological Process	GO:0019674	NAD metabolic process		0.00673	0.0498	2	54	GPI,GAPDH
GO: Biological Process	GO:0030195	negative regulation of blood coagulation		0.00673	0.0498	2	54	SERPING1,APOE
GO: Biological Process	GO:1902996	regulation of neurofibrillary tangle assembly		0.00681	0.0498	1	3	APOE
GO: Biological Process	GO:1901629	regulation of presynaptic membrane organization		0.00681	0.0498	1	3	APOE
GO: Biological Process	GO:0046222	aflatoxin metabolic process		0.00681	0.0498	1	3	CYP2W1
GO: Biological Process	GO:1904149	regulation of microglial cell mediated cytotoxicity		0.00681	0.0498	1	3	TYROBP
GO: Biological Process	GO:1904151	positive regulation of microglial cell mediated cytotoxicity		0.00681	0.0498	1	3	TYROBP
GO: Biological Process	GO:0071727	cellular response to triacyl bacterial lipopeptide		0.00681	0.0498	1	3	CD14
GO: Biological Process	GO:2000567	regulation of memory T cell activation		0.00681	0.0498	1	3	HLA-A
GO: Biological Process	GO:2000568	positive regulation of memory T cell activation		0.00681	0.0498	1	3	HLA-A
GO: Biological Process	GO:0071725	response to triacyl bacterial lipopeptide		0.00681	0.0498	1	3	CD14
GO: Biological Process	GO:1903614	negative regulation of protein tyrosine phosphatase activity		0.00681	0.0498	1	3	GNAI2
GO: Biological Process	GO:0043385	mycotoxin metabolic process		0.00681	0.0498	1	3	CYP2W1
GO: Biological Process	GO:1990428	miRNA transport		0.00681	0.0498	1	3	YBX1
GO: Biological Process	GO:1904027	negative regulation of collagen fibril organization		0.00681	0.0498	1	3	EMILIN1
GO: Biological Process	GO:0045585	positive regulation of cytotoxic T cell differentiation		0.00681	0.0498	1	3	HSP90AA1
GO: Biological Process	GO:1901376	organic heteropentacyclic compound metabolic process		0.00681	0.0498	1	3	CYP2W1
GO: Biological Process	GO:0032805	positive regulation of low-density lipoprotein particle receptor catabolic process		0.00681	0.0498	1	3	APOE
GO: Biological Process	GO:0090634	microglial cell mediated cytotoxicity		0.00681	0.0498	1	3	TYROBP
GO: Biological Process	GO:0015819	lysine transport		0.00681	0.0498	1	3	SLC66A1
GO: Biological Process	GO:0015881	creatine transmembrane transport		0.00681	0.0498	1	3	SLC16A12
GO: Biological Process	GO:0044265	cellular macromolecule catabolic process		0.00682	0.0498	8	1255	YBX1,RPS2,PSMB3,GPX1,PSME2,APOE,RPL4,HSP90AA1
GO: Cellular Component	GO:0071682	endocytic vesicle lumen		1.8e-07	5.87e-05	4	22	CALR,FTH1,APOE,HSP90AA1
GO: Cellular Component	GO:0009986	cell surface		3.5e-06	0.000571	12	1053	TYROBP,MS4A2,CD14,HLA-A,HLA-C,CALR,MIF,CD151,IGLC1,APOE,HSP90AA1,CYP2W1
GO: Cellular Component	GO:0043209	myelin sheath		7.99e-06	0.000869	6	207	GPI,GAPDH,MIF,ACTB,PRDX1,HSP90AA1
GO: Cellular Component	GO:0030139	endocytic vesicle		1.13e-05	0.000919	7	335	HLA-A,HLA-C,SFTPC,CALR,FTH1,APOE,HSP90AA1
GO: Cellular Component	GO:0072562	blood microparticle		2.32e-05	0.00152	5	148	JCHAIN,ACTB,SERPING1,IGLC1,APOE
GO: Cellular Component	GO:0030141	secretory granule		3.44e-05	0.00167	10	905	GPI,TYROBP,CD14,HLA-C,SFTPC,CALR,MIF,FTH1,SERPING1,HSP90AA1
GO: Cellular Component	GO:0098553	lumenal side of endoplasmic reticulum membrane		4.09e-05	0.00167	3	29	HLA-A,HLA-C,CALR
GO: Cellular Component	GO:0071556	integral component of lumenal side of endoplasmic reticulum membrane		4.09e-05	0.00167	3	29	HLA-A,HLA-C,CALR
GO: Cellular Component	GO:0098576	lumenal side of membrane		7.91e-05	0.00286	3	36	HLA-A,HLA-C,CALR
GO: Cellular Component	GO:0062023	collagen-containing extracellular matrix		0.000139	0.00422	7	498	S100A13,CALR,SERPING1,CD151,APOE,EMILIN1,HSP90AA1
GO: Cellular Component	GO:0042824	MHC class I peptide loading complex		0.000146	0.00422	2	8	HLA-A,CALR
GO: Cellular Component	GO:0099503	secretory vesicle		0.000193	0.00422	10	1113	GPI,TYROBP,CD14,HLA-C,SFTPC,CALR,MIF,FTH1,SERPING1,HSP90AA1
GO: Cellular Component	GO:0097478	leaflet of membrane bilayer		0.000193	0.00422	8	704	MS4A2,CD14,HLA-A,HLA-C,CALR,IGLC1,GNAI2,APOE
GO: Cellular Component	GO:0098552	side of membrane		0.000193	0.00422	8	704	MS4A2,CD14,HLA-A,HLA-C,CALR,IGLC1,GNAI2,APOE
GO: Cellular Component	GO:1904813	ficolin-1-rich granule lumen		0.000194	0.00422	4	124	GPI,MIF,FTH1,HSP90AA1
GO: Cellular Component	GO:0042612	MHC class I protein complex		0.000234	0.00477	2	10	HLA-A,HLA-C
GO: Cellular Component	GO:1990904	ribonucleoprotein complex		0.000347	0.00666	8	768	GAPDH,YBX1,RPS2,CALR,ACTB,NAA38,RPL4,RN7SK
GO: Cellular Component	GO:0031012	extracellular matrix		0.000595	0.00977	7	633	S100A13,CALR,SERPING1,CD151,APOE,EMILIN1,HSP90AA1
GO: Cellular Component	GO:0030312	external encapsulating structure		0.000606	0.00977	7	635	S100A13,CALR,SERPING1,CD151,APOE,EMILIN1,HSP90AA1
GO: Cellular Component	GO:0030176	integral component of endoplasmic reticulum membrane		0.000629	0.00977	4	169	HLA-A,EMC4,HLA-C,CALR
GO: Cellular Component	GO:0030666	endocytic vesicle membrane		0.000629	0.00977	4	169	HLA-A,HLA-C,CALR,APOE
GO: Cellular Component	GO:0031227	intrinsic component of endoplasmic reticulum membrane		0.000748	0.0111	4	177	HLA-A,EMC4,HLA-C,CALR
GO: Cellular Component	GO:0030670	phagocytic vesicle membrane		0.000817	0.0116	3	79	HLA-A,HLA-C,CALR
GO: Cellular Component	GO:0101002	ficolin-1-rich granule		0.000882	0.012	4	185	GPI,MIF,FTH1,HSP90AA1
GO: Cellular Component	GO:0042611	MHC protein complex		0.00165	0.0215	2	26	HLA-A,HLA-C
GO: Cellular Component	GO:1990971	EMILIN complex		0.00232	0.0281	1	1	EMILIN1
GO: Cellular Component	GO:0098637	protein complex involved in cell-matrix adhesion		0.00232	0.0281	1	1	EMILIN1
GO: Cellular Component	GO:0031301	integral component of organelle membrane		0.00252	0.0283	5	410	HLA-A,EMC4,HLA-C,CALR,SLC66A1
GO: Cellular Component	GO:0045121	membrane raft		0.00258	0.0283	5	412	MS4A2,CD14,ACTB,GNAI2,CAVIN1
GO: Cellular Component	GO:0098857	membrane microdomain		0.0026	0.0283	5	413	MS4A2,CD14,ACTB,GNAI2,CAVIN1
GO: Cellular Component	GO:0005925	focal adhesion		0.00291	0.0307	5	424	RPS2,CALR,ACTB,CD151,RPL4
GO: Cellular Component	GO:0030055	cell-substrate junction		0.00325	0.0331	5	435	RPS2,CALR,ACTB,CD151,RPL4
GO: Cellular Component	GO:0031300	intrinsic component of organelle membrane		0.00369	0.0355	5	448	HLA-A,EMC4,HLA-C,CALR,SLC66A1
GO: Cellular Component	GO:0140534	endoplasmic reticulum protein-containing complex		0.00371	0.0355	3	134	HLA-A,EMC4,CALR
GO: Cellular Component	GO:0070288	ferritin complex		0.00463	0.0397	1	2	FTH1
GO: Cellular Component	GO:0008043	intracellular ferritin complex		0.00463	0.0397	1	2	FTH1
GO: Cellular Component	GO:0097226	sperm mitochondrial sheath		0.00463	0.0397	1	2	HSP90AA1
GO: Cellular Component	GO:0071757	hexameric IgM immunoglobulin complex		0.00463	0.0397	1	2	JCHAIN
GO: Cellular Component	GO:0009897	external side of plasma membrane		0.00494	0.0413	5	480	MS4A2,CD14,CALR,IGLC1,APOE
GO: Cellular Component	GO:0045335	phagocytic vesicle		0.00508	0.0414	3	150	HLA-A,HLA-C,CALR
GO: Cellular Component	GO:0030135	coated vesicle		0.00571	0.042	4	310	HLA-A,HLA-C,SFTPC,APOE
GO: Cellular Component	GO:0034774	secretory granule lumen		0.00666	0.042	4	324	GPI,MIF,SERPING1,HSP90AA1
GO: Cellular Component	GO:0034668	integrin alpha4-beta1 complex		0.00694	0.042	1	3	EMILIN1
GO: Cellular Component	GO:0032997	Fc receptor complex		0.00694	0.042	1	3	MS4A2
GO: Cellular Component	GO:0032998	Fc-epsilon receptor I complex		0.00694	0.042	1	3	MS4A2
GO: Cellular Component	GO:0034365	discoidal high-density lipoprotein particle		0.00694	0.042	1	3	APOE
GO: Cellular Component	GO:0008537	proteasome activator complex		0.00694	0.042	1	3	PSME2
GO: Cellular Component	GO:0031417	NatC complex		0.00694	0.042	1	3	NAA38
GO: Cellular Component	GO:0071750	dimeric IgA immunoglobulin complex		0.00694	0.042	1	3	JCHAIN
GO: Cellular Component	GO:0071754	IgM immunoglobulin complex, circulating		0.00694	0.042	1	3	JCHAIN
GO: Cellular Component	GO:0071752	secretory dimeric IgA immunoglobulin complex		0.00694	0.042	1	3	JCHAIN
GO: Cellular Component	GO:0071753	IgM immunoglobulin complex		0.00694	0.042	1	3	JCHAIN
GO: Cellular Component	GO:0071756	pentameric IgM immunoglobulin complex		0.00694	0.042	1	3	JCHAIN
GO: Cellular Component	GO:0060205	cytoplasmic vesicle lumen		0.00695	0.042	4	328	GPI,MIF,SERPING1,HSP90AA1
GO: Cellular Component	GO:0031983	vesicle lumen		0.0071	0.0421	4	330	GPI,MIF,SERPING1,HSP90AA1
GO: Cellular Component	GO:0031907	microbody lumen		0.00748	0.0428	2	56	GSTK1,PRDX1
GO: Cellular Component	GO:0005782	peroxisomal matrix		0.00748	0.0428	2	56	GSTK1,PRDX1
GO: Cellular Component	GO:0140535	intracellular protein-containing complex		0.0085	0.0478	6	772	PSMB3,ACTB,FTH1,POLR2L,PSME2,NAA38
GO: Cellular Component	GO:0012507	ER to Golgi transport vesicle membrane		0.00911	0.0478	2	62	HLA-A,HLA-C
GO: Cellular Component	GO:0030662	coated vesicle membrane		0.00917	0.0478	3	186	HLA-A,HLA-C,APOE
GO: Cellular Component	GO:0120259	7SK snRNP		0.00924	0.0478	1	4	RN7SK
GO: Cellular Component	GO:0097452	GAIT complex		0.00924	0.0478	1	4	GAPDH
GO: Cellular Component	GO:0071748	monomeric IgA immunoglobulin complex		0.00924	0.0478	1	4	JCHAIN
GO: Cellular Component	GO:0045334	clathrin-coated endocytic vesicle		0.00939	0.0479	2	63	SFTPC,APOE
Domain	PF06623	MHC_I_C	Pfam	7.67e-05	0.0117	2	6	HLA-A,HLA-C
Domain	IPR010579	MHC_I_a_C	InterPro	7.67e-05	0.0117	2	6	HLA-A,HLA-C
Domain	3.40.30.10	-	Gene3D	0.000174	0.0141	4	122	GSTK1,C5orf63,GPX1,PRDX1
Domain	IPR012336	Thioredoxin-like_fold	InterPro	0.000235	0.0141	4	132	GSTK1,C5orf63,GPX1,PRDX1
Domain	PF00129	MHC_I	Pfam	0.00105	0.0141	2	21	HLA-A,HLA-C
Domain	IPR001039	MHC_I_a_a1/a2	InterPro	0.00105	0.0141	2	21	HLA-A,HLA-C
Domain	3.30.500.10	-	Gene3D	0.00138	0.0141	2	24	HLA-A,HLA-C
Domain	IPR011161	MHC_I-like_Ag-recog	InterPro	0.00138	0.0141	2	24	HLA-A,HLA-C
Domain	PF05768	DUF836	Pfam	0.0023	0.0141	1	1	C5orf63
Domain	IPR028487	S100A13	InterPro	0.0023	0.0141	1	1	S100A13
Domain	PS51463	P_GLUCOSE_ISOMERASE_3	PROSITE	0.0023	0.0141	1	1	GPI
Domain	IPR001672	G6P_Isomerase	InterPro	0.0023	0.0141	1	1	GPI
Domain	IPR023580	RNA_pol_su_RPB10	InterPro	0.0023	0.0141	1	1	POLR2L
Domain	PS00765	P_GLUCOSE_ISOMERASE_1	PROSITE	0.0023	0.0141	1	1	GPI
Domain	IPR025755	Ribos_L4_C_dom	InterPro	0.0023	0.0141	1	1	RPL4
Domain	IPR033811	Proteasome_beta_3	InterPro	0.0023	0.0141	1	1	PSMB3
Domain	IPR030420	MS4A2	InterPro	0.0023	0.0141	1	1	MS4A2
Domain	PS00341	SURFACT_PALMITOYL	PROSITE	0.0023	0.0141	1	1	SFTPC
Domain	PF15097	Ig_J_chain	Pfam	0.0023	0.0141	1	1	JCHAIN
Domain	IPR018189	Phosphoglucose_isomerase_CS	InterPro	0.0023	0.0141	1	1	GPI
Domain	IPR023096	G6P_Isomerase_C	InterPro	0.0023	0.0141	1	1	GPI
Domain	IPR016337	Monocyte_diff_Ag_CD14	InterPro	0.0023	0.0141	1	1	CD14
Domain	PS01112	RNA_POL_N_8KD	PROSITE	0.0023	0.0141	1	1	POLR2L
Domain	PF08999	SP_C-Propep	Pfam	0.0023	0.0141	1	1	SFTPC
Domain	PF01323	DSBA	Pfam	0.0023	0.0141	1	1	GSTK1
Domain	IPR001853	DSBA-like_thioredoxin_dom	InterPro	0.0023	0.0141	1	1	GSTK1
Domain	PD021296	PD021296	ProDom	0.0023	0.0141	1	1	JCHAIN
Domain	IPR018051	SP-C_palmitoylation_site	InterPro	0.0023	0.0141	1	1	SFTPC
Domain	IPR026200	Tyrobp	InterPro	0.0023	0.0141	1	1	TYROBP
Domain	IPR009445	DUF1077_TMEM85	InterPro	0.0023	0.0141	1	1	EMC4
Domain	IPR001729	SP-C	InterPro	0.0023	0.0141	1	1	SFTPC
Domain	PS00939	RIBOSOMAL_L1E	PROSITE	0.0023	0.0141	1	1	RPL4
Domain	PF00342	PGI	Pfam	0.0023	0.0141	1	1	GPI
Domain	IPR014440	HCCAis_GSTk	InterPro	0.0023	0.0141	1	1	GSTK1
Domain	PF06417	DUF1077	Pfam	0.0023	0.0141	1	1	EMC4
Domain	IPR013000	Ribosomal_L4/L1e_euk/arc_CS	InterPro	0.0023	0.0141	1	1	RPL4
Domain	IPR026669	Arsenite_MeTrfase	InterPro	0.0023	0.0141	1	1	AS3MT
Domain	PF14374	Ribos_L4_asso_C	Pfam	0.0023	0.0141	1	1	RPL4
Domain	IPR005711	Ribosomal_S5_euk/arc	InterPro	0.0023	0.0141	1	1	RPS2
Domain	IPR024110	Ig_J	InterPro	0.0023	0.0141	1	1	JCHAIN
Domain	IPR000268	RNAP_N/Rpb10	InterPro	0.0023	0.0141	1	1	POLR2L
Domain	1.10.1390.10	-	Gene3D	0.0023	0.0141	1	1	GPI
Domain	IPR015091	Surfactant_protein_propep	InterPro	0.0023	0.0141	1	1	SFTPC
Domain	SM00019	SF_P	SMART	0.0023	0.0141	1	1	SFTPC
Domain	IPR008554	Glutaredoxin-like	InterPro	0.0023	0.0141	1	1	C5orf63
Domain	IPR033297	PTRF	InterPro	0.0023	0.0141	1	1	CAVIN1
Domain	PS00174	P_GLUCOSE_ISOMERASE_2	PROSITE	0.0023	0.0141	1	1	GPI
Domain	PF01194	RNA_pol_N	Pfam	0.0023	0.0141	1	1	POLR2L
Domain	IPR020789	RNA_pol_suN_Zn-BS	InterPro	0.0023	0.0141	1	1	POLR2L
Domain	PD006539	RNA_pol_N/8_sub	ProDom	0.0023	0.0141	1	1	POLR2L
Domain	IPR020568	Ribosomal_S5_D2-typ_fold	InterPro	0.00292	0.0175	2	35	RPS2,HSP90AA1
Domain	IPR011162	MHC_I/II-like_Ag-recog	InterPro	0.00343	0.0185	2	38	HLA-A,HLA-C
Domain	PF02800	Gp_dh_C	Pfam	0.00459	0.0185	1	2	GAPDH
Domain	IPR023574	Ribosomal_L4_dom	InterPro	0.00459	0.0185	1	2	RPL4
Domain	IPR009169	Calreticulin	InterPro	0.00459	0.0185	1	2	CALR
Domain	IPR006424	Glyceraldehyde-3-P_DH_1	InterPro	0.00459	0.0185	1	2	GAPDH
Domain	PS00585	RIBOSOMAL_S5	PROSITE	0.00459	0.0185	1	2	RPS2
Domain	IPR004931	Pro/parathymosin	InterPro	0.00459	0.0185	1	2	PTMA
Domain	PF00044	Gp_dh_N	Pfam	0.00459	0.0185	1	2	GAPDH
Domain	IPR018192	Ribosomal_S5_N_CS	InterPro	0.00459	0.0185	1	2	RPS2
Domain	IPR020830	GlycerAld_3-P_DH_AS	InterPro	0.00459	0.0185	1	2	GAPDH
Domain	IPR020831	GlycerAld/Erythrose_P_DH	InterPro	0.00459	0.0185	1	2	GAPDH
Domain	IPR005324	Ribosomal_S5_C	InterPro	0.00459	0.0185	1	2	RPS2
Domain	3.40.1370.10	-	Gene3D	0.00459	0.0185	1	2	RPL4
Domain	IPR020828	GlycerAld_3-P_DH_NAD(P)-bd	InterPro	0.00459	0.0185	1	2	GAPDH
Domain	IPR020829	GlycerAld_3-P_DH_cat	InterPro	0.00459	0.0185	1	2	GAPDH
Domain	PS50881	S5_DSRBD	PROSITE	0.00459	0.0185	1	2	RPS2
Domain	PF03719	Ribosomal_S5_C	Pfam	0.00459	0.0185	1	2	RPS2
Domain	IPR013810	Ribosomal_S5_N	InterPro	0.00459	0.0185	1	2	RPS2
Domain	PF00333	Ribosomal_S5	Pfam	0.00459	0.0185	1	2	RPS2
Domain	PF00573	Ribosomal_L4	Pfam	0.00459	0.0185	1	2	RPL4
Domain	IPR002136	Ribosomal_L4/L1e	InterPro	0.00459	0.0185	1	2	RPL4
Domain	SM00846	Gp_dh_N	SMART	0.00459	0.0185	1	2	GAPDH
Domain	PS00071	GAPDH	PROSITE	0.00459	0.0185	1	2	GAPDH
Domain	IPR000851	Ribosomal_S5	InterPro	0.00459	0.0185	1	2	RPS2
Domain	PF03247	Prothymosin	Pfam	0.00459	0.0185	1	2	PTMA
Domain	PF07654	C1-set	Pfam	0.00683	0.0217	2	54	HLA-A,HLA-C
Domain	1.20.5.120	-	Gene3D	0.00687	0.0217	1	3	PSME2
Domain	PF02251	PA28_alpha	Pfam	0.00687	0.0217	1	3	PSME2
Domain	PF02252	PA28_beta	Pfam	0.00687	0.0217	1	3	PSME2
Domain	IPR003186	Proteasome_activ_pa28_C	InterPro	0.00687	0.0217	1	3	PSME2
Domain	IPR003185	Proteasome_activ_pa28_N	InterPro	0.00687	0.0217	1	3	PSME2
Domain	PF01442	Apolipoprotein	Pfam	0.00687	0.0217	1	3	APOE
Domain	IPR019829	Macrophage_inhib_fac_CS	InterPro	0.00687	0.0217	1	3	MIF
Domain	2.10.250.10	-	Gene3D	0.00687	0.0217	1	3	CALR
Domain	PD004816	Macrophage_inhib_fac	ProDom	0.00687	0.0217	1	3	MIF
Domain	IPR001398	Macrophage_inhib_fac	InterPro	0.00687	0.0217	1	3	MIF
Domain	IPR014347	Tautomerase/MIF_sf	InterPro	0.00687	0.0217	1	3	MIF
Domain	IPR011070	Globular_prot_asu/bsu	InterPro	0.00687	0.0217	1	3	RPS2
Domain	PS00805	CALRETICULIN_REPEAT	PROSITE	0.00687	0.0217	1	3	CALR
Domain	IPR000074	ApoA_E	InterPro	0.00687	0.0217	1	3	APOE
Domain	IPR019805	Heat_shock_protein_90_CS	InterPro	0.00687	0.0217	1	3	HSP90AA1
Domain	IPR024706	Peroxiredoxin_AhpC-typ	InterPro	0.00687	0.0217	1	3	PRDX1
Domain	1.20.120.180	-	Gene3D	0.00687	0.0217	1	3	PSME2
Domain	PS01158	MIF	PROSITE	0.00687	0.0217	1	3	MIF
Domain	PF01187	MIF	Pfam	0.00687	0.0217	1	3	MIF
Domain	IPR000830	Peripherin/rom-1	InterPro	0.00687	0.0217	1	3	CD151
Domain	SM00407	IGc1	SMART	0.00733	0.0229	2	56	HLA-A,HLA-C
Domain	IPR003597	Ig_C1-set	InterPro	0.00784	0.023	2	58	HLA-A,HLA-C
Domain	IPR003006	Ig/MHC_CS	InterPro	0.00784	0.023	2	58	HLA-A,HLA-C
Domain	PS00290	IG_MHC	PROSITE	0.00837	0.023	2	60	HLA-A,HLA-C
Domain	IPR026752	Cavin_fam	InterPro	0.00915	0.023	1	4	CAVIN1
Domain	PS00540	FERRITIN_1	PROSITE	0.00915	0.023	1	4	FTH1
Domain	IPR001580	Calret/calnex	InterPro	0.00915	0.023	1	4	CALR
Domain	IPR009040	Ferritin-like_diiron	InterPro	0.00915	0.023	1	4	FTH1
Domain	PF00183	HSP90	Pfam	0.00915	0.023	1	4	HSP90AA1
Domain	PS00204	FERRITIN_2	PROSITE	0.00915	0.023	1	4	FTH1
Domain	IPR001519	Ferritin	InterPro	0.00915	0.023	1	4	FTH1
Domain	IPR014034	Ferritin_CS	InterPro	0.00915	0.023	1	4	FTH1
Domain	PS50905	FERRITIN_LIKE	PROSITE	0.00915	0.023	1	4	FTH1
Domain	IPR001404	Hsp90_fam	InterPro	0.00915	0.023	1	4	HSP90AA1
Domain	PF00262	Calreticulin	Pfam	0.00915	0.023	1	4	CALR
Domain	PS00803	CALRETICULIN_1	PROSITE	0.00915	0.023	1	4	CALR
Domain	PF00210	Ferritin	Pfam	0.00915	0.023	1	4	FTH1
Domain	PS00804	CALRETICULIN_2	PROSITE	0.00915	0.023	1	4	CALR
Domain	IPR020575	Hsp90_N	InterPro	0.00915	0.023	1	4	HSP90AA1
Domain	IPR018124	Calret/calnex_CS	InterPro	0.00915	0.023	1	4	CALR
Domain	IPR008331	Ferritin_DPS_dom	InterPro	0.00915	0.023	1	4	FTH1
Domain	IPR009077	Proteasome_activ_pa28	InterPro	0.00915	0.023	1	4	PSME2
Domain	PF15237	PTRF_SDPR	Pfam	0.00915	0.023	1	4	CAVIN1
Domain	PS00298	HSP90	PROSITE	0.00915	0.023	1	4	HSP90AA1
Domain	PF13847	Methyltransf_31	Pfam	0.00915	0.023	1	4	AS3MT
Domain	IPR009033	Calreticulin/calnexin_P_dom	InterPro	0.0114	0.0271	1	5	CALR
Domain	PF10417	1-cysPrx_C	Pfam	0.0114	0.0271	1	5	PRDX1
Domain	PF04193	PQ-loop	Pfam	0.0114	0.0271	1	5	SLC66A1
Domain	SM00679	CTNS	SMART	0.0114	0.0271	1	5	SLC66A1
Domain	1.20.1260.10	-	Gene3D	0.0114	0.0271	1	5	FTH1
Domain	IPR006603	PQ-loop_rpt	InterPro	0.0114	0.0271	1	5	SLC66A1
Domain	IPR019479	Peroxiredoxin_C	InterPro	0.0114	0.0271	1	5	PRDX1
Domain	IPR012347	Ferritin-rel	InterPro	0.0137	0.0318	1	6	FTH1
Domain	PS00352	COLD_SHOCK	PROSITE	0.0137	0.0318	1	6	YBX1
Domain	IPR019844	Cold-shock_CS	InterPro	0.0137	0.0318	1	6	YBX1
Domain	IPR029759	GPX_AS	InterPro	0.016	0.0362	1	7	GPX1
Domain	IPR000866	AhpC/TSA	InterPro	0.016	0.0362	1	7	PRDX1
Domain	PF00578	AhpC-TSA	Pfam	0.016	0.0362	1	7	PRDX1
Domain	SM00357	CSP	SMART	0.0182	0.0377	1	8	YBX1
Domain	PS51355	GLUTATHIONE_PEROXID_3	PROSITE	0.0182	0.0377	1	8	GPX1
Domain	PS00406	ACTINS_1	PROSITE	0.0182	0.0377	1	8	ACTB
Domain	PS00763	GLUTATHIONE_PEROXID_2	PROSITE	0.0182	0.0377	1	8	GPX1
Domain	IPR011129	Cold_shock_prot	InterPro	0.0182	0.0377	1	8	YBX1
Domain	PS00460	GLUTATHIONE_PEROXID_1	PROSITE	0.0182	0.0377	1	8	GPX1
Domain	IPR029760	GPX_CS	InterPro	0.0182	0.0377	1	8	GPX1
Domain	PF00255	GSHPx	Pfam	0.0182	0.0377	1	8	GPX1
Domain	IPR002059	CSP_DNA-bd	InterPro	0.0182	0.0377	1	8	YBX1
Domain	IPR025714	Methyltranfer_dom	InterPro	0.0182	0.0377	1	8	AS3MT
Domain	IPR001408	Gprotein_alpha_I	InterPro	0.0182	0.0377	1	8	GNAI2
Domain	IPR000889	Glutathione_peroxidase	InterPro	0.0182	0.0377	1	8	GPX1
Domain	PF00313	CSD	Pfam	0.0182	0.0377	1	8	YBX1
Domain	2.60.120.200	-	Gene3D	0.0201	0.0409	2	95	LGALS9C,CALR
Domain	IPR007084	BRICHOS_dom	InterPro	0.0205	0.0409	1	9	SFTPC
Domain	PF04089	BRICHOS	Pfam	0.0205	0.0409	1	9	SFTPC
Domain	SM01039	BRICHOS	SMART	0.0205	0.0409	1	9	SFTPC
Domain	PS50869	BRICHOS	PROSITE	0.0205	0.0409	1	9	SFTPC
Domain	IPR000243	Pept_T1A_subB	InterPro	0.0227	0.0446	1	10	PSMB3
Domain	IPR018064	Metalthion_vert_metal_BS	InterPro	0.0227	0.0446	1	10	MT2A
Domain	PF07546	EMI	Pfam	0.0227	0.0446	1	10	EMILIN1
Domain	PS51476	PROTEASOME_BETA_2	PROSITE	0.025	0.0481	1	11	PSMB3
Domain	IPR023333	Proteasome_suB-type	InterPro	0.025	0.0481	1	11	PSMB3
Domain	PS00854	PROTEASOME_BETA_1	PROSITE	0.025	0.0481	1	11	PSMB3
Pathway	1269897	Binding and Uptake of Ligands by Scavenger Receptors	BioSystems: REACTOME	5.51e-09	4.93e-06	6	49	CALR,JCHAIN,FTH1,IGLC1,APOE,HSP90AA1
Pathway	1269197	ER-Phagosome pathway	BioSystems: REACTOME	1.84e-07	8.2e-05	6	87	CD14,HLA-A,HLA-C,CALR,PSMB3,PSME2
Pathway	1269195	Antigen processing-Cross presentation	BioSystems: REACTOME	5.02e-07	0.00015	6	103	CD14,HLA-A,HLA-C,CALR,PSMB3,PSME2
Pathway	83074	Antigen processing and presentation	BioSystems: KEGG	2.85e-06	0.000637	5	77	HLA-A,HLA-C,CALR,PSME2,HSP90AA1
Pathway	M16004	Antigen processing and presentation	MSigDB C2 BIOCARTA (v7.3)	5.52e-06	0.000986	5	88	HLA-A,HLA-C,CALR,PSME2,HSP90AA1
Pathway	1269203	Innate Immune System	BioSystems: REACTOME	1.15e-05	0.00172	14	1312	GPI,TYROBP,MS4A2,CD14,HLA-A,HLA-C,MIF,PSMB3,ACTB,FTH1,POLR2L,IGLC1,PSME2,HSP90AA1
Pathway	1269056	Infectious disease	BioSystems: REACTOME	1.53e-05	0.00195	8	393	HLA-A,RPS2,CALR,PSMB3,POLR2L,PSME2,RPL4,HSP90AA1
Pathway	1268854	Disease	BioSystems: REACTOME	2.72e-05	0.00299	11	867	CD14,HLA-A,SFTPC,RPS2,CALR,PSMB3,PRDX1,POLR2L,PSME2,RPL4,HSP90AA1
Pathway	1269899	Scavenging by Class A Receptors	BioSystems: REACTOME	3.01e-05	0.00299	3	21	CALR,FTH1,APOE
Pathway	M39639	Proteasome Degradation	MSigDB C2 BIOCARTA (v7.3)	3.56e-05	0.00319	4	64	HLA-A,HLA-C,PSMB3,PSME2
Pathway	1269201	Immunoregulatory interactions between a Lymphoid and a non-Lymphoid cell	BioSystems: REACTOME	4.57e-05	0.00372	5	136	TYROBP,HLA-A,HLA-C,IFITM1,IGLC1
Pathway	1269194	Antigen Presentation: Folding, assembly and peptide loading of class I MHC	BioSystems: REACTOME	5.15e-05	0.00384	3	25	HLA-A,HLA-C,CALR
Pathway	1269109	Influenza Life Cycle	BioSystems: REACTOME	6.63e-05	0.00456	5	147	RPS2,CALR,POLR2L,RPL4,HSP90AA1
Pathway	1457780	Neutrophil degranulation	BioSystems: REACTOME	7.57e-05	0.00484	8	492	GPI,TYROBP,CD14,HLA-A,HLA-C,MIF,FTH1,HSP90AA1
Pathway	153910	Phagosome	BioSystems: KEGG	8.26e-05	0.00493	5	154	CD14,HLA-A,HLA-C,CALR,ACTB
Pathway	1269108	Influenza Infection	BioSystems: REACTOME	9.33e-05	0.00521	5	158	RPS2,CALR,POLR2L,RPL4,HSP90AA1
Pathway	1269901	Scavenging by Class F Receptors	BioSystems: REACTOME	0.000125	0.00658	2	6	CALR,HSP90AA1
Pathway	1269171	Adaptive Immune System	BioSystems: REACTOME	0.000527	0.0243	9	826	TYROBP,CD14,HLA-A,HLA-C,CALR,PSMB3,IFITM1,IGLC1,PSME2
Pathway	1269198	Endosomal/Vacuolar pathway	BioSystems: REACTOME	0.000544	0.0243	2	12	HLA-A,HLA-C
Pathway	M39816	Computational Model of Aerobic Glycolysis	MSigDB C2 BIOCARTA (v7.3)	0.000544	0.0243	2	12	GPI,GAPDH
Pathway	SMP00040	Glycolysis	SMPDB	0.000642	0.027	2	13	GPI,GAPDH
Pathway	125138	Viral myocarditis	BioSystems: KEGG	0.00068	0.027	3	59	HLA-A,HLA-C,ACTB
Pathway	1269115	Influenza Viral RNA Transcription and Replication	BioSystems: REACTOME	0.000694	0.027	4	138	RPS2,POLR2L,RPL4,HSP90AA1
Pathway	1269192	Class I MHC mediated antigen processing & presentation	BioSystems: REACTOME	0.000736	0.0274	6	376	CD14,HLA-A,HLA-C,CALR,PSMB3,PSME2
Pathway	M39508	TYROBP Causal Network	MSigDB C2 BIOCARTA (v7.3)	0.000824	0.0283	3	63	LGALS9C,TYROBP,GPX1
Pathway	1383017	The role of GTSE1 in G2/M progression after G2 checkpoint	BioSystems: REACTOME	0.000824	0.0283	3	63	PSMB3,PSME2,HSP90AA1
Pathway	1270304	Semaphorin interactions	BioSystems: REACTOME	0.00103	0.0323	3	68	TYROBP,SEMA4D,HSP90AA1
Pathway	1269312	Interferon alpha/beta signaling	BioSystems: REACTOME	0.00107	0.0323	3	69	HLA-A,HLA-C,IFITM1
Pathway	M39604	Cori Cycle	MSigDB C2 BIOCARTA (v7.3)	0.00111	0.0323	2	17	GPI,GAPDH
Pathway	M12294	Viral myocarditis	MSigDB C2 BIOCARTA (v7.3)	0.00112	0.0323	3	70	HLA-A,HLA-C,ACTB
Pathway	1269281	Regulation of actin dynamics for phagocytic cup formation	BioSystems: REACTOME	0.00112	0.0323	3	70	ACTB,IGLC1,HSP90AA1
Pathway	1268933	ABC transporter disorders	BioSystems: REACTOME	0.00117	0.0326	3	71	SFTPC,PSMB3,PSME2
Pathway	1270311	Other semaphorin interactions	BioSystems: REACTOME	0.00139	0.0353	2	19	TYROBP,SEMA4D
Pathway	SMP00128	Gluconeogenesis	SMPDB	0.00139	0.0353	2	19	GPI,GAPDH
Pathway	1269898	Scavenging of heme from plasma	BioSystems: REACTOME	0.00139	0.0353	2	19	JCHAIN,IGLC1
Pathway	218111	Pertussis	BioSystems: KEGG	0.00142	0.0353	3	76	CD14,SERPING1,GNAI2
Pathway	1268932	Disorders of transmembrane transporters	BioSystems: REACTOME	0.00153	0.037	3	78	SFTPC,PSMB3,PSME2
Pathway	M66	Validated targets of C-MYC transcriptional activation	MSigDB C2 BIOCARTA (v7.3)	0.00159	0.0374	3	79	GAPDH,HSP90AA1,PTMA
Pathway	169351	Validated targets of C-MYC transcriptional activation	BioSystems: Pathway Interaction Database	0.00171	0.0391	3	81	GAPDH,HSP90AA1,PTMA
Pathway	1269301	FCERI mediated NF-kB activation	BioSystems: REACTOME	0.00209	0.0468	3	87	PSMB3,IGLC1,PSME2
Pathway	PW:0000015	Alzheimer disease	Pathway Ontology	0.00223	0.0485	2	24	GAPDH,APOE
