# Supplementary material for: The Transcriptional Landscape of BRAF Wild Type Metastatic Melanoma: A Pilot Study
Source: Int J Mol Sci. 2022 Jun 21;23(13):6898. doi: 10.3390/ijms23136898 (PMC9266837; doi:10.3390/ijms23136898)
Supplement: Supplementary file 1 [file ijms-23-06898-s001.zip › Table_S2.csv]

gene	p.value	fc	fdr	type	logpval	colors	shapes	gene_panel
RPL12	0.000489473	-0.229093142	0.000856578	Whole cohort	3.067233159	#6C6CC7	1	Cytosolic rProteins
RPS26	0.001194943	-0.294301935	0.0018588	Whole cohort	2.730767303	#5353D4	1	Cytosolic rProteins
RPS24	3.03E-05	-0.283168783	6.05E-05	Whole cohort	4.218180728	#5555D3	1	Cytosolic rProteins
RPL35A	6.81E-09	-0.327243591	1.91E-08	Whole cohort	7.719720914	#4545DB	1	Cytosolic rProteins
RPL38	0.17678474	0.074712015	0.17678474	Whole cohort	0.752555227	black	0	Cytosolic rProteins
RPL36	0.002562397	-0.197881478	0.003261233	Whole cohort	2.486618166	#7878C1	1	Cytosolic rProteins
RPL34	9.23E-15	-0.523641672	3.23E-14	Whole cohort	13.49050934	#2525EC	1	Cytosolic rProteins
RPL32	0.037598126	-0.118205625	0.043864481	Whole cohort	1.357887007	#9292B4	1	Cytosolic rProteins
RPL31	0.001457546	-0.204464154	0.002040565	Whole cohort	2.690249595	#7373C4	1	Cytosolic rProteins
RPS15A	4.12E-16	-0.469044066	1.92E-15	Whole cohort	14.71650257	#2D2DE7	1	Cytosolic rProteins
RPL36A	0.151819905	-0.088995676	0.163498359	Whole cohort	0.786486601	black	0	Cytosolic rProteins
RPS12	4.75E-18	-0.609591059	3.32E-17	Whole cohort	16.47838488	#1616F3	1	Cytosolic rProteins
RPL13	1.34E-36	-0.972078947	1.87E-35	Whole cohort	34.72821523	#0505FB	1	Cytosolic rProteins
RPS8	1.43E-07	-0.313522682	3.33E-07	Whole cohort	6.478087278	#4B4BD8	1	Cytosolic rProteins
RPL12	0.007104877	-0.212713602	0.01105203	Old Patients	1.956557926	#7070C5	1	Cytosolic rProteins
RPS26	0.074075395	-0.193025567	0.094277776	Old Patients	1.025590672	black	0	Cytosolic rProteins
RPS24	7.47E-05	-0.319516634	0.000149469	Old Patients	3.825449445	#4848DA	1	Cytosolic rProteins
RPL35A	3.09E-09	-0.39287377	8.66E-09	Old Patients	8.06234183	#3636E3	1	Cytosolic rProteins
RPL38	0.13023421	0.099961973	0.151939912	Old Patients	0.81832813	black	0	Cytosolic rProteins
RPL36	0.046064577	-0.156849794	0.064490408	Old Patients	1.190504876	black	0	Cytosolic rProteins
RPL34	3.29E-12	-0.566814113	1.15E-11	Old Patients	10.9384931	#1D1DEF	1	Cytosolic rProteins
RPL32	0.14350655	-0.09694163	0.154545516	Old Patients	0.810943592	black	0	Cytosolic rProteins
RPL31	0.000298436	-0.27723278	0.000522262	Old Patients	3.282111175	#5757D2	1	Cytosolic rProteins
RPS15A	5.54E-14	-0.525269177	3.88E-13	Old Patients	12.41100794	#2323EC	1	Cytosolic rProteins
RPL36A	0.306089746	-0.076610358	0.306089746	Old Patients	0.514151218	black	0	Cytosolic rProteins
RPS12	4.04E-13	-0.608905925	1.89E-12	Old Patients	11.72463966	#1717F2	1	Cytosolic rProteins
RPL13	2.65E-25	-0.955213618	3.71E-24	Old Patients	23.43114698	#0707FB	1	Cytosolic rProteins
RPS8	2.37E-07	-0.357919749	5.54E-07	Old Patients	6.256449129	#3F3FDE	1	Cytosolic rProteins
RPL12	0.021858978	-0.272245186	0.043717957	Young Patients	1.359340145	#5B5BD0	1	Cytosolic rProteins
RPS26	0.000770235	-0.561433464	0.002695821	Young Patients	2.569308956	#2020EE	1	Cytosolic rProteins
RPS24	0.139377217	-0.187484589	0.195128104	Young Patients	0.709680176	black	0	Cytosolic rProteins
RPL35A	0.155412796	-0.154243747	0.197798104	Young Patients	0.703777876	black	0	Cytosolic rProteins
RPL38	0.938907747	0.007797593	0.938907747	Young Patients	0.027377078	black	0	Cytosolic rProteins
RPL36	0.010558151	-0.305963893	0.024635686	Young Patients	1.608435333	#5050D6	1	Cytosolic rProteins
RPL34	0.000739512	-0.410584746	0.002695821	Young Patients	2.569308956	#3232E5	1	Cytosolic rProteins
RPL32	0.119608606	-0.174401675	0.186057831	Young Patients	0.730352046	black	0	Cytosolic rProteins
RPL31	0.914323443	-0.012688462	0.938907747	Young Patients	0.027377078	black	0	Cytosolic rProteins
RPS15A	0.001374005	-0.320170513	0.003847215	Young Patients	2.414853573	#4747DA	1	Cytosolic rProteins
RPL36A	0.27208377	-0.122083647	0.317431066	Young Patients	0.498350573	black	0	Cytosolic rProteins
RPS12	2.80E-06	-0.611565175	1.96E-05	Young Patients	4.707916461	#1414F4	1	Cytosolic rProteins
RPL13	7.49E-13	-1.015789037	1.05E-11	Young Patients	10.97941945	#0404FC	1	Cytosolic rProteins
RPS8	0.095379368	-0.196657797	0.166913893	Young Patients	0.777507512	black	0	Cytosolic rProteins
RPL12	0.009846194	-0.218221865	0.01253152	Males	1.901996243	#6D6DC7	1	Cytosolic rProteins
RPS26	0.00120257	-0.361332363	0.002104497	Males	2.676851601	#3C3CE0	1	Cytosolic rProteins
RPS24	0.001009044	-0.276585564	0.002018088	Males	2.695059828	#5858D1	1	Cytosolic rProteins
RPL35A	1.97E-06	-0.338588615	5.53E-06	Males	5.257328147	#4141DD	1	Cytosolic rProteins
RPL38	0.258701472	0.078073274	0.278601585	Males	0.555016417	black	0	Cytosolic rProteins
RPL36	0.005025501	-0.234680039	0.007817445	Males	2.106935148	#6A6AC8	1	Cytosolic rProteins
RPL34	1.53E-09	-0.511331896	5.36E-09	Males	8.270499306	#2626EB	1	Cytosolic rProteins
RPL32	0.050895377	-0.138696407	0.059377939	Males	1.226374878	black	0	Cytosolic rProteins
RPL31	0.009556093	-0.207217227	0.01253152	Males	1.901996243	#7272C4	1	Cytosolic rProteins
RPS15A	2.83E-11	-0.477537122	1.32E-10	Males	9.879786845	#2C2CE8	1	Cytosolic rProteins
RPL36A	0.347859231	-0.073168001	0.347859231	Males	0.458596467	black	0	Cytosolic rProteins
RPS12	9.94E-14	-0.623189212	6.96E-13	Males	12.15739071	#1313F5	1	Cytosolic rProteins
RPL13	5.45E-29	-1.036482885	7.63E-28	Males	27.11737201	#0101FE	1	Cytosolic rProteins
RPS8	1.59E-05	-0.317612402	3.71E-05	Males	4.430500822	#4A4AD9	1	Cytosolic rProteins
RPL12	0.016528726	-0.251374716	0.02892527	Females	1.538722575	#6363CC	1	Cytosolic rProteins
RPS26	0.276899908	-0.170917358	0.323049893	Females	0.490730399	black	0	Cytosolic rProteins
RPS24	0.009463253	-0.299946672	0.018926506	Females	1.72292955	#5151D5	1	Cytosolic rProteins
RPL35A	0.000771791	-0.312745084	0.002161014	Females	2.665342424	#4D4DD7	1	Cytosolic rProteins
RPL38	0.469967438	0.067101906	0.469967438	Females	0.327932231	black	0	Cytosolic rProteins
RPL36	0.206032476	-0.134003712	0.288445467	Females	0.539936282	black	0	Cytosolic rProteins
RPL34	9.37E-07	-0.553829365	6.56E-06	Females	5.183050694	#2222ED	1	Cytosolic rProteins
RPL32	0.37153378	-0.085075652	0.400113301	Females	0.397817011	black	0	Cytosolic rProteins
RPL31	0.060046088	-0.203864013	0.093405025	Females	1.029629757	black	0	Cytosolic rProteins
RPS15A	3.04E-06	-0.455311171	1.42E-05	Females	4.848459331	#2F2FE6	1	Cytosolic rProteins
RPL36A	0.253592595	-0.118260936	0.322754212	Females	0.491128082	black	0	Cytosolic rProteins
RPS12	4.49E-06	-0.584297676	1.57E-05	Females	4.804063779	#1A1AF1	1	Cytosolic rProteins
RPL13	2.51E-10	-0.855337525	3.52E-09	Females	8.453982002	#0A0AF9	1	Cytosolic rProteins
RPS8	0.002546936	-0.307816003	0.005942852	Females	2.226005121	#4E4ED7	1	Cytosolic rProteins
RPL12	0.047210861	-0.200282355	0.073439118	Old Males	1.134072549	black	0	Cytosolic rProteins
RPS26	0.058284972	-0.244339655	0.081598961	Old Males	1.088315369	black	0	Cytosolic rProteins
RPS24	0.004243019	-0.289069956	0.008486039	Old Males	2.071294998	#5454D3	1	Cytosolic rProteins
RPL35A	1.62E-05	-0.368049821	4.53E-05	Old Males	4.343795547	#3B3BE0	1	Cytosolic rProteins
RPL38	0.167966099	0.11115985	0.195960449	Old Males	0.707831574	black	0	Cytosolic rProteins
RPL36	0.075912274	-0.175604793	0.096615621	Old Males	1.01495265	black	0	Cytosolic rProteins
RPL34	6.27E-07	-0.509012263	2.19E-06	Old Males	5.65880987	#2828EA	1	Cytosolic rProteins
RPL32	0.293246178	-0.088355833	0.315803576	Old Males	0.500582957	black	0	Cytosolic rProteins
RPL31	0.009690491	-0.250786125	0.016958359	Old Males	1.770616183	#6464CB	1	Cytosolic rProteins
RPS15A	7.93E-09	-0.502383677	3.70E-08	Old Males	7.431783129	#2A2AE9	1	Cytosolic rProteins
RPL36A	0.706139463	-0.035111359	0.706139463	Old Males	0.151109517	black	0	Cytosolic rProteins
RPS12	1.35E-10	-0.629512135	9.42E-10	Old Males	9.026126758	#1010F6	1	Cytosolic rProteins
RPL13	4.12E-20	-1.0195124	5.77E-19	Old Males	18.23854972	#0202FD	1	Cytosolic rProteins
RPS8	7.99E-05	-0.336002234	0.00018644	Old Males	3.729460195	#4242DD	1	Cytosolic rProteins
RPL12	0.065198461	-0.237450177	0.101419829	Old Females	0.993877126	black	0	Cytosolic rProteins
RPS26	0.658382133	-0.088076624	0.658382133	Old Females	0.181521964	black	0	Cytosolic rProteins
RPS24	0.004303307	-0.385808545	0.008606614	Old Females	2.06516765	#3939E1	1	Cytosolic rProteins
RPL35A	2.31E-05	-0.448682203	8.07E-05	Old Females	4.093239575	#3030E6	1	Cytosolic rProteins
RPL38	0.480326836	0.08134601	0.517275054	Old Females	0.286278465	black	0	Cytosolic rProteins
RPL36	0.356526344	-0.120794739	0.415947401	Old Females	0.380961585	black	0	Cytosolic rProteins
RPL34	4.49E-07	-0.688074576	3.14E-06	Old Females	5.502427493	#0D0DF8	1	Cytosolic rProteins
RPL32	0.296429313	-0.113511299	0.377273671	Old Females	0.423343502	black	0	Cytosolic rProteins
RPL31	0.008363851	-0.333080367	0.014636739	Old Females	1.83455567	#4444DC	1	Cytosolic rProteins
RPS15A	1.65E-06	-0.566501483	7.72E-06	Old Females	5.112394847	#1F1FEF	1	Cytosolic rProteins
RPL36A	0.239715128	-0.148839124	0.33560118	Old Females	0.474176521	black	0	Cytosolic rProteins
RPS12	0.000244223	-0.567736688	0.000683823	Old Females	3.165055995	#1C1CF0	1	Cytosolic rProteins
RPL13	3.82E-07	-0.817886758	3.14E-06	Old Females	5.502427493	#0B0BF8	1	Cytosolic rProteins
RPS8	0.000841645	-0.398996398	0.001963837	Old Females	2.706894502	#3535E3	1	Cytosolic rProteins
RPL12	0.094552081	-0.263325	0.132372913	Young Males	0.878200873	black	0	Cytosolic rProteins
RPS26	0.002286914	-0.673796806	0.006403359	Young Males	2.193592123	#0E0EF7	1	Cytosolic rProteins
RPS24	0.125101242	-0.238483333	0.159219762	Young Males	0.79800303	black	0	Cytosolic rProteins
RPL35A	0.057924287	-0.252257083	0.101367502	Young Males	0.994101257	black	0	Cytosolic rProteins
RPL38	0.980270637	-0.003357361	0.980270637	Young Males	0.008654006	black	0	Cytosolic rProteins
RPL36	0.014037767	-0.388754167	0.03275479	Young Males	1.484725184	#3838E2	1	Cytosolic rProteins
RPL34	0.001037111	-0.503971944	0.004839852	Young Males	2.315167942	#2929E9	1	Cytosolic rProteins
RPL32	0.046546771	-0.265490139	0.093093542	Young Males	1.031080445	black	0	Cytosolic rProteins
RPL31	0.563597292	-0.083288125	0.60695093	Young Males	0.216846419	black	0	Cytosolic rProteins
RPS15A	0.001386486	-0.410367639	0.004852702	Young Males	2.314016405	#3333E4	1	Cytosolic rProteins
RPL36A	0.246563248	-0.166411944	0.287657123	Young Males	0.541124868	black	0	Cytosolic rProteins
RPS12	0.000239561	-0.603403125	0.001676925	Young Males	2.775486362	#1919F2	1	Cytosolic rProteins
RPL13	2.95E-10	-1.074431458	4.12E-09	Young Males	8.384584074	#0000FF	1	Cytosolic rProteins
RPS8	0.079489689	-0.261528125	0.123650627	Young Males	0.907803678	black	0	Cytosolic rProteins
RPL12	0.12705574	-0.274508734	0.570680814	Young Females	0.243606728	black	0	Cytosolic rProteins
RPS26	0.163051661	-0.361185561	0.570680814	Young Females	0.243606728	black	0	Cytosolic rProteins
RPS24	0.719669214	-0.081633333	0.936747682	Young Females	0.028377373	black	0	Cytosolic rProteins
RPL35A	0.808081375	0.045170766	0.936747682	Young Females	0.028377373	black	0	Cytosolic rProteins
RPL38	0.780797387	0.042448128	0.936747682	Young Females	0.028377373	black	0	Cytosolic rProteins
RPL36	0.429224885	-0.139667914	0.85844977	Young Females	0.066285111	black	0	Cytosolic rProteins
RPL34	0.272420371	-0.215202139	0.762777039	Young Females	0.117602389	black	0	Cytosolic rProteins
RPL32	0.950370588	0.012630481	0.950370588	Young Females	0.022107013	black	0	Cytosolic rProteins
RPL31	0.526782506	0.133447059	0.921869385	Young Females	0.035330608	black	0	Cytosolic rProteins
RPS15A	0.358776649	-0.145189305	0.837145515	Young Females	0.077199045	black	0	Cytosolic rProteins
RPL36A	0.869837133	-0.029346524	0.936747682	Young Females	0.028377373	black	0	Cytosolic rProteins
RPS12	0.005541042	-0.623233512	0.038787294	Young Females	1.411310515	#1111F5	1	Cytosolic rProteins
RPL13	0.000416995	-0.875396613	0.005837933	Young Females	2.233740891	#0808FA	1	Cytosolic rProteins
RPS8	0.73414396	-0.067505704	0.936747682	Young Females	0.028377373	black	0	Cytosolic rProteins
MRPL13	5.87E-32	0.80952919	9.47E-32	Whole cohort	31.02345996	#D94A4A	1	Mitochondrial rProteins
MRPL16	1.40E-54	0.922612823	3.93E-54	Whole cohort	53.4054272	#E43434	1	Mitochondrial rProteins
MRPL19	5.61E-59	0.921448767	2.62E-58	Whole cohort	57.58187541	#E33535	1	Mitochondrial rProteins
MRPS16	1.93E-38	0.596304136	4.49E-38	Whole cohort	37.3475625	#C86B6B	1	Mitochondrial rProteins
MRPS18B	3.28E-60	1.05948926	2.30E-59	Whole cohort	58.63867013	#EF1E1E	1	Mitochondrial rProteins
MRPS18C	7.05E-15	0.279262424	8.22E-15	Whole cohort	14.08502507	#B29595	1	Mitochondrial rProteins
MRPL48	2.44E-27	0.748604374	3.41E-27	Whole cohort	26.46729061	#D35555	1	Mitochondrial rProteins
MRPS24	6.09E-32	0.678255507	9.47E-32	Whole cohort	31.02345996	#CD6161	1	Mitochondrial rProteins
MRPS6	0.125326471	0.10827819	0.125326471	Whole cohort	0.901957189	black	0	Mitochondrial rProteins
MRPL24	1.13E-75	1.543324976	1.58E-74	Whole cohort	73.80118899	#FA0808	1	Mitochondrial rProteins
MRPL28	1.00E-32	0.698285599	2.00E-32	Whole cohort	31.69898831	#CE5E5E	1	Mitochondrial rProteins
MRPL52	3.67E-17	0.451703917	4.67E-17	Whole cohort	16.33079261	#BF7D7D	1	Mitochondrial rProteins
MRPL4	0.000143823	0.203189864	0.000154887	Whole cohort	3.809986128	#AF9C9C	1	Mitochondrial rProteins
MRPL12	2.39E-56	1.360229254	8.35E-56	Whole cohort	55.07811578	#F61010	1	Mitochondrial rProteins
MRPL13	6.33E-21	0.739908423	8.87E-21	Old Patients	20.05229805	#D25757	1	Mitochondrial rProteins
MRPL16	1.26E-37	0.926091386	3.52E-37	Old Patients	36.45355535	#E53131	1	Mitochondrial rProteins
MRPL19	1.34E-38	0.886195362	4.68E-38	Old Patients	37.3293815	#DF3D3D	1	Mitochondrial rProteins
MRPS16	8.70E-32	0.649476778	2.03E-31	Old Patients	30.69237806	#CC6262	1	Mitochondrial rProteins
MRPS18B	2.81E-44	1.107198781	1.31E-43	Old Patients	42.88203849	#F11A1A	1	Mitochondrial rProteins
MRPS18C	2.66E-15	0.330583351	3.39E-15	Old Patients	14.47006924	#B68E8E	1	Mitochondrial rProteins
MRPL48	1.68E-22	0.809027517	2.61E-22	Old Patients	21.58389725	#D84B4B	1	Mitochondrial rProteins
MRPS24	4.29E-28	0.772401637	7.50E-28	Old Patients	27.12469441	#D55151	1	Mitochondrial rProteins
MRPS6	0.972399296	0.002792018	0.972399296	Old Patients	0.012155364	black	0	Mitochondrial rProteins
MRPL24	1.77E-60	1.585241211	2.48E-59	Old Patients	58.6051372	#FC0404	1	Mitochondrial rProteins
MRPL28	8.71E-29	0.785813542	1.74E-28	Old Patients	27.75879467	#D64F4F	1	Mitochondrial rProteins
MRPL52	9.27E-13	0.479165453	1.08E-12	Old Patients	11.96613668	#C27777	1	Mitochondrial rProteins
MRPL4	3.92E-05	0.256075506	4.23E-05	Old Patients	4.374075818	#B29797	1	Mitochondrial rProteins
MRPL12	2.27E-46	1.48052358	1.59E-45	Old Patients	44.7979799	#F80C0C	1	Mitochondrial rProteins
MRPL13	1.50E-12	0.991713527	4.21E-12	Young Patients	11.37613098	#EC2525	1	Mitochondrial rProteins
MRPL16	2.09E-19	0.912341026	1.47E-18	Young Patients	17.83387452	#E23838	1	Mitochondrial rProteins
MRPL19	1.15E-23	1.014558137	1.62E-22	Young Patients	21.79157054	#EC2323	1	Mitochondrial rProteins
MRPS16	1.86E-08	0.455910099	3.71E-08	Young Patients	7.430071547	#C07B7B	1	Mitochondrial rProteins
MRPS18B	7.21E-18	0.933509341	3.36E-17	Young Patients	16.47315656	#E63030	1	Mitochondrial rProteins
MRPS18C	0.036258497	0.143694296	0.039047612	Young Patients	1.408405517	#ADA0A0	1	Mitochondrial rProteins
MRPL48	2.52E-06	0.590032653	4.41E-06	Young Patients	5.35579785	#C76C6C	1	Mitochondrial rProteins
MRPS24	6.21E-06	0.429582967	7.90E-06	Young Patients	5.102274145	#BD7F7F	1	Mitochondrial rProteins
MRPS6	0.007056402	0.386841261	0.008232469	Young Patients	2.084469891	#BB8383	1	Mitochondrial rProteins
MRPL24	1.39E-17	1.43262933	4.88E-17	Young Patients	16.31177379	#F80D0D	1	Mitochondrial rProteins
MRPL28	3.98E-06	0.466852067	5.58E-06	Young Patients	5.253570785	#C17878	1	Mitochondrial rProteins
MRPL52	3.48E-06	0.378212193	5.42E-06	Young Patients	5.266086326	#B88A8A	1	Mitochondrial rProteins
MRPL4	0.544569806	0.062813867	0.544569806	Young Patients	0.263946442	black	0	Mitochondrial rProteins
MRPL12	2.71E-12	1.042738671	6.33E-12	Young Patients	11.19881623	#EE2020	1	Mitochondrial rProteins
MRPL13	1.14E-22	0.804284882	2.27E-22	Males	21.64354858	#D74C4C	1	Mitochondrial rProteins
MRPL16	4.97E-36	0.938626708	1.74E-35	Males	34.75994656	#E72E2E	1	Mitochondrial rProteins
MRPL19	6.99E-38	0.898705105	3.26E-37	Males	36.48622066	#E13939	1	Mitochondrial rProteins
MRPS16	7.46E-23	0.581938345	1.74E-22	Males	21.75934782	#C66F6F	1	Mitochondrial rProteins
MRPS18B	1.92E-39	1.019790817	1.35E-38	Males	37.87071029	#ED2222	1	Mitochondrial rProteins
MRPS18C	4.84E-12	0.304418776	6.16E-12	Males	11.21014858	#B49191	1	Mitochondrial rProteins
MRPL48	2.38E-19	0.726838205	3.71E-19	Males	18.43101829	#D05A5A	1	Mitochondrial rProteins
MRPS24	1.92E-20	0.63606773	3.36E-20	Males	19.47383067	#CB6565	1	Mitochondrial rProteins
MRPS6	0.994998695	0.000537579	0.994998695	Males	0.002177489	black	0	Mitochondrial rProteins
MRPL24	5.80E-52	1.529684211	8.11E-51	Males	50.09079842	#F90A0A	1	Mitochondrial rProteins
MRPL28	8.57E-17	0.62058464	1.20E-16	Males	15.92086438	#C96868	1	Mitochondrial rProteins
MRPL52	4.87E-09	0.3842831	5.68E-09	Males	8.245472861	#BB8585	1	Mitochondrial rProteins
MRPL4	0.13252245	0.104891611	0.142716485	Males	0.84552586	black	0	Mitochondrial rProteins
MRPL12	1.93E-33	1.265767497	5.40E-33	Males	32.26773462	#F51313	1	Mitochondrial rProteins
MRPL13	4.28E-11	0.81697786	6.67E-11	Females	10.1761678	#DA4747	1	Mitochondrial rProteins
MRPL16	7.09E-20	0.894134766	1.99E-19	Females	18.70201797	#E03B3B	1	Mitochondrial rProteins
MRPL19	1.03E-22	0.97207199	4.79E-22	Females	21.31949673	#EB2626	1	Mitochondrial rProteins
MRPS16	1.79E-17	0.624877258	3.59E-17	Females	16.44550675	#CA6767	1	Mitochondrial rProteins
MRPS18B	1.79E-22	1.128765167	6.25E-22	Females	21.2039044	#F31717	1	Mitochondrial rProteins
MRPS18C	0.000236138	0.224620686	0.000254302	Females	3.594649543	#B09999	1	Mitochondrial rProteins
MRPL48	4.58E-10	0.798504047	6.41E-10	Females	9.192961118	#D74E4E	1	Mitochondrial rProteins
MRPS24	4.68E-13	0.7492401	8.19E-13	Females	12.0868881	#D45353	1	Mitochondrial rProteins
MRPS6	0.010136176	0.318802609	0.010136176	Females	1.994125864	#B59090	1	Mitochondrial rProteins
MRPL24	8.34E-26	1.573442977	1.17E-24	Females	23.93254525	#FC0505	1	Mitochondrial rProteins
MRPL28	4.58E-19	0.839525953	1.07E-18	Females	17.9708137	#DC4343	1	Mitochondrial rProteins
MRPL52	5.43E-10	0.580093579	6.91E-10	Females	9.16076463	#C57070	1	Mitochondrial rProteins
MRPL4	2.73E-06	0.382324331	3.19E-06	Females	5.496426101	#BA8686	1	Mitochondrial rProteins
MRPL12	1.34E-24	1.538764833	9.41E-24	Females	23.02636555	#FA0909	1	Mitochondrial rProteins
MRPL13	2.56E-15	0.753383021	3.59E-15	Old Males	14.44489473	#D55252	1	Mitochondrial rProteins
MRPL16	4.06E-25	0.948659287	1.31E-24	Old Males	23.88189835	#E92A2A	1	Mitochondrial rProteins
MRPL19	4.69E-25	0.878116817	1.31E-24	Old Males	23.88189835	#DE4040	1	Mitochondrial rProteins
MRPS16	2.61E-19	0.636335733	6.08E-19	Old Males	18.2158508	#CB6464	1	Mitochondrial rProteins
MRPS18B	5.15E-29	1.091190159	3.60E-28	Old Males	27.44336447	#F01C1C	1	Mitochondrial rProteins
MRPS18C	1.01E-13	0.380138914	1.29E-13	Old Males	12.89050827	#B98888	1	Mitochondrial rProteins
MRPL48	5.84E-17	0.810211445	1.02E-16	Old Males	15.99039557	#D94848	1	Mitochondrial rProteins
MRPS24	8.17E-19	0.738452652	1.63E-18	Old Males	17.78659404	#D15959	1	Mitochondrial rProteins
MRPS6	0.142542554	-0.140301484	0.142542554	Old Males	0.846055465	black	0	Mitochondrial rProteins
MRPL24	1.21E-41	1.601777571	1.70E-40	Old Males	39.77014641	#FE0101	1	Mitochondrial rProteins
MRPL28	8.29E-16	0.704642811	1.29E-15	Old Males	14.88964567	#D05C5C	1	Mitochondrial rProteins
MRPL52	2.03E-07	0.425827256	2.37E-07	Old Males	6.626040525	#BD8181	1	Mitochondrial rProteins
MRPL4	0.057232331	0.14999177	0.061634818	Old Males	1.210173885	black	0	Mitochondrial rProteins
MRPL12	1.73E-28	1.37836993	8.08E-28	Old Males	27.09247095	#F70F0F	1	Mitochondrial rProteins
MRPL13	4.46E-07	0.699747316	5.68E-07	Old Females	6.245710964	#CF5D5D	1	Mitochondrial rProteins
MRPL16	1.32E-13	0.878950282	2.64E-13	Old Females	12.57854233	#DE3F3F	1	Mitochondrial rProteins
MRPL19	3.66E-15	0.922926518	1.28E-14	Old Females	13.89275616	#E53232	1	Mitochondrial rProteins
MRPS16	4.10E-14	0.681772105	9.58E-14	Old Females	13.01874439	#CE6060	1	Mitochondrial rProteins
MRPS18B	1.32E-16	1.137491102	6.15E-16	Old Females	15.21098125	#F31515	1	Mitochondrial rProteins
MRPS18C	0.002272022	0.218441384	0.002446793	Old Females	2.611402755	#AF9B9B	1	Mitochondrial rProteins
MRPL48	3.56E-08	0.846034075	5.54E-08	Old Females	7.256275878	#DD4141	1	Mitochondrial rProteins
MRPS24	7.28E-11	0.830418503	1.27E-10	Old Females	9.894736152	#DB4646	1	Mitochondrial rProteins
MRPS6	0.036897013	0.302445127	0.036897013	Old Females	1.433008796	#B49393	1	Mitochondrial rProteins
MRPL24	8.77E-21	1.568000847	1.23E-19	Old Females	18.91088142	#FB0606	1	Mitochondrial rProteins
MRPL28	5.49E-15	0.944322458	1.54E-14	Old Females	13.81342441	#E72D2D	1	Mitochondrial rProteins
MRPL52	4.32E-07	0.597963524	5.68E-07	Old Females	6.245710964	#C96969	1	Mitochondrial rProteins
MRPL4	6.67E-06	0.459495445	7.78E-06	Old Females	5.109238739	#C07A7A	1	Mitochondrial rProteins
MRPL12	1.31E-19	1.689795339	9.18E-19	Old Females	18.03693668	#FF0000	1	Mitochondrial rProteins
MRPL13	9.35E-09	0.948218194	2.62E-08	Young Males	7.581811148	#E82B2B	1	Mitochondrial rProteins
MRPL16	1.30E-12	0.916500278	6.09E-12	Young Males	11.21544292	#E33636	1	Mitochondrial rProteins
MRPL19	4.29E-15	0.952462431	6.01E-14	Young Males	13.22117833	#EA2929	1	Mitochondrial rProteins
MRPS16	4.61E-05	0.437266458	9.22E-05	Young Males	4.035440195	#BE7E7E	1	Mitochondrial rProteins
MRPS18B	4.46E-13	0.834308681	3.12E-12	Young Males	11.50570008	#DC4444	1	Mitochondrial rProteins
MRPS18C	0.213492148	0.103371042	0.229914621	Young Males	0.63843341	black	0	Mitochondrial rProteins
MRPL48	0.000582538	0.504997639	0.001019441	Young Males	2.99163779	#C37474	1	Mitochondrial rProteins
MRPS24	0.001024309	0.369393194	0.00159337	Young Males	2.797683411	#B68D8D	1	Mitochondrial rProteins
MRPS6	0.036890023	0.375719861	0.04303836	Young Males	1.366144282	#B78C8C	1	Mitochondrial rProteins
MRPL24	2.95E-12	1.336292361	1.03E-11	Young Males	10.98542453	#F51111	1	Mitochondrial rProteins
MRPL28	0.003882654	0.404090833	0.005435716	Young Males	2.26474323	#BC8282	1	Mitochondrial rProteins
MRPL52	0.005347243	0.286248611	0.006805582	Young Males	2.167134716	#B39494	1	Mitochondrial rProteins
MRPL4	0.971214178	-0.005243681	0.971214178	Young Males	0.012684986	black	0	Mitochondrial rProteins
MRPL12	6.36E-07	0.963682917	1.48E-06	Young Males	5.828334471	#EA2727	1	Mitochondrial rProteins
MRPL13	9.46E-05	1.059334403	0.000147144	Young Females	3.832257197	#EE1F1F	1	Mitochondrial rProteins
MRPL16	1.09E-07	0.892683422	7.63E-07	Young Females	6.117754202	#E03C3C	1	Mitochondrial rProteins
MRPL19	6.14E-09	1.105985918	8.60E-08	Young Females	7.0656172	#F11B1B	1	Mitochondrial rProteins
MRPS16	8.95E-05	0.485160071	0.000147144	Young Females	3.832257197	#C27676	1	Mitochondrial rProteins
MRPS18B	4.70E-07	1.126762745	2.19E-06	Young Females	5.659033532	#F21818	1	Mitochondrial rProteins
MRPS18C	0.062382254	0.232152228	0.072779297	Young Females	1.137992146	black	0	Mitochondrial rProteins
MRPL48	0.002382494	0.74394082	0.003032265	Young Females	2.518232906	#D25656	1	Mitochondrial rProteins
MRPS24	0.001493982	0.560109447	0.002091575	Young Females	2.679526461	#C47272	1	Mitochondrial rProteins
MRPS6	0.126231844	0.379875936	0.126231844	Young Females	0.898831073	black	0	Mitochondrial rProteins
MRPL24	1.78E-06	1.590529947	4.15E-06	Young Females	5.381602192	#FD0202	1	Mitochondrial rProteins
MRPL28	1.58E-06	0.589788057	4.15E-06	Young Females	5.381602192	#C76D6D	1	Mitochondrial rProteins
MRPL52	4.55E-05	0.542253654	9.09E-05	Young Females	4.041309082	#C47373	1	Mitochondrial rProteins
MRPL4	0.12369147	0.191994118	0.126231844	Young Females	0.898831073	black	0	Mitochondrial rProteins
MRPL12	6.95E-07	1.167401783	2.43E-06	Young Females	5.613674409	#F41414	1	Mitochondrial rProteins
PSMB9	2.28E-25	1.492459998	3.42E-25	Whole cohort	24.4657084	#F11B1B	1	Proteasome
PSMB8	1.02E-18	0.890014387	1.32E-18	Whole cohort	17.88053205	#D15858	1	Proteasome
PSMB7	1.41E-14	0.415163901	1.58E-14	Whole cohort	13.80093397	#B88B8B	1	Proteasome
PSMB5	7.91E-59	1.001261782	3.56E-58	Whole cohort	57.44880157	#DE3F3F	1	Proteasome
PSMB3	7.14E-52	0.964718671	2.14E-51	Whole cohort	50.66939273	#DB4545	1	Proteasome
PSMD2	1.56E-27	0.579762139	2.81E-27	Whole cohort	26.55067799	#C17878	1	Proteasome
PSMB10	4.85E-65	1.936319775	4.36E-64	Whole cohort	63.36045445	#F90A0A	1	Proteasome
PSMC3	0.000114422	0.172044928	0.000114422	Whole cohort	3.941491317	#AE9E9E	1	Proteasome
PSME2	8.27E-34	0.930027793	1.86E-33	Whole cohort	32.73055759	#D65050	1	Proteasome
PSMB9	3.45E-17	1.440930952	5.17E-17	Old Patients	16.28615176	#EF1D1D	1	Proteasome
PSMB8	1.41E-12	0.87820872	1.82E-12	Old Patients	11.74107681	#D05A5A	1	Proteasome
PSMB7	3.43E-12	0.458553998	3.86E-12	Old Patients	11.41332441	#B98989	1	Proteasome
PSMB5	1.04E-41	1.009478081	4.66E-41	Old Patients	40.33162413	#E03B3B	1	Proteasome
PSMB3	1.84E-38	1.008896032	5.52E-38	Old Patients	37.25768385	#DF3D3D	1	Proteasome
PSMD2	6.65E-21	0.600146702	1.20E-20	Old Patients	19.92177458	#C27676	1	Proteasome
PSMB10	2.72E-47	1.976923717	2.45E-46	Old Patients	45.61165499	#FA0808	1	Proteasome
PSMC3	0.0006367	0.187943884	0.0006367	Old Patients	3.196065325	#B09A9A	1	Proteasome
PSME2	1.53E-23	0.935015765	3.45E-23	Old Patients	22.46280333	#D94949	1	Proteasome
PSMB9	9.19E-10	1.62611999	1.65E-09	Young Patients	8.781362845	#F21919	1	Proteasome
PSMB8	3.78E-08	0.920808896	5.67E-08	Young Patients	7.24633149	#D35454	1	Proteasome
PSMB7	0.000790073	0.299092465	0.000888832	Young Patients	3.051180511	#B39393	1	Proteasome
PSMB5	9.61E-19	0.980235793	4.32E-18	Young Patients	17.36403533	#DD4141	1	Proteasome
PSMB3	3.85E-16	0.846060911	1.16E-15	Young Patients	14.93710972	#CA6767	1	Proteasome
PSMD2	4.45E-08	0.524999555	5.72E-08	Young Patients	7.242906872	#BD8080	1	Proteasome
PSMB10	1.25E-19	1.826701858	1.13E-18	Young Patients	17.94807832	#F61010	1	Proteasome
PSMC3	0.076178373	0.1297219	0.076178373	Young Patients	1.118168306	black	0	Proteasome
PSME2	3.69E-12	0.916092936	8.30E-12	Young Patients	11.08097522	#D25656	1	Proteasome
PSMB9	9.72E-15	1.334476008	1.46E-14	Males	13.83619541	#ED2121	1	Proteasome
PSMB8	4.27E-13	0.847828873	5.50E-13	Males	12.26002833	#CB6565	1	Proteasome
PSMB7	8.40E-11	0.460155403	9.45E-11	Males	10.02450784	#BA8787	1	Proteasome
PSMB5	3.74E-36	0.934238998	1.68E-35	Males	34.77417107	#D84C4C	1	Proteasome
PSMB3	2.65E-28	0.874916209	7.94E-28	Males	27.1002242	#CF5C5C	1	Proteasome
PSMD2	9.31E-19	0.553546426	1.68E-18	Males	17.77595758	#BF7C7C	1	Proteasome
PSMB10	2.21E-37	1.829159267	1.99E-36	Males	35.70065516	#F70E0E	1	Proteasome
PSMC3	0.000459131	0.205279153	0.000459131	Males	3.338063071	#B19898	1	Proteasome
PSME2	1.25E-21	0.842585853	2.80E-21	Males	20.55259153	#C96969	1	Proteasome
PSMB9	3.38E-12	1.784618161	6.08E-12	Females	11.21581469	#F51313	1	Proteasome
PSMB8	2.99E-07	0.966374431	3.85E-07	Females	6.41471851	#DC4343	1	Proteasome
PSMB7	2.85E-05	0.339443311	3.21E-05	Females	4.493946157	#B49191	1	Proteasome
PSMB5	3.91E-24	1.127020669	1.17E-23	Females	22.93058245	#E72E2E	1	Proteasome
PSMB3	2.08E-26	1.130585669	9.35E-26	Females	25.02914388	#E92A2A	1	Proteasome
PSMD2	1.43E-10	0.632772324	2.14E-10	Females	9.669377958	#C37474	1	Proteasome
PSMB10	2.32E-30	2.130635151	2.09E-29	Females	28.68076741	#FD0202	1	Proteasome
PSMC3	0.079743597	0.117433545	0.079743597	Females	1.098304181	black	0	Proteasome
PSME2	5.95E-14	1.094418328	1.34E-13	Females	12.87350208	#E43434	1	Proteasome
PSMB9	2.65E-10	1.311238743	3.97E-10	Old Males	9.400933839	#EC2323	1	Proteasome
PSMB8	6.32E-09	0.857360924	7.11E-09	Old Males	8.148419151	#CC6363	1	Proteasome
PSMB7	5.92E-09	0.502425661	7.11E-09	Old Males	8.148419151	#BB8585	1	Proteasome
PSMB5	2.67E-25	0.955433677	1.20E-24	Old Males	23.9205046	#DA4747	1	Proteasome
PSMB3	4.67E-21	0.932492231	1.40E-20	Old Males	19.85390888	#D74E4E	1	Proteasome
PSMD2	7.67E-15	0.569694713	1.38E-14	Old Males	13.85987257	#C07A7A	1	Proteasome
PSMB10	5.23E-27	1.874117397	4.71E-26	Old Males	25.3271331	#F80C0C	1	Proteasome
PSMC3	0.001397581	0.229882125	0.001397581	Old Males	2.854622966	#B29595	1	Proteasome
PSME2	1.51E-15	0.864809637	3.39E-15	Old Males	14.46963926	#CD6161	1	Proteasome
PSMB9	2.33E-08	1.692211088	4.20E-08	Old Females	7.376469609	#F31717	1	Proteasome
PSMB8	4.10E-05	0.923338701	5.27E-05	Old Females	4.278553748	#D55252	1	Proteasome
PSMB7	0.000109392	0.390098023	0.000123066	Old Females	3.909863042	#B68D8D	1	Proteasome
PSMB5	6.28E-18	1.123114195	1.88E-17	Old Females	16.72482818	#E63030	1	Proteasome
PSMB3	4.65E-20	1.156280226	2.09E-19	Old Females	18.67963574	#EA2828	1	Proteasome
PSMD2	3.57E-08	0.672032874	5.35E-08	Old Females	7.271582871	#C47272	1	Proteasome
PSMB10	1.14E-22	2.155905791	1.03E-21	Old Females	20.98767741	#FF0000	1	Proteasome
PSMC3	0.128527594	0.12775625	0.128527594	Old Females	0.891003621	black	0	Proteasome
PSME2	9.42E-10	1.075683969	2.12E-09	Old Females	8.673832424	#E33636	1	Proteasome
PSMB9	6.66E-06	1.417187639	9.99E-06	Young Males	5.000475057	#EE1F1F	1	Proteasome
PSMB8	3.30E-06	0.831662639	5.93E-06	Young Males	5.226686333	#C86B6B	1	Proteasome
PSMB7	0.003043056	0.359927917	0.003423437	Young Males	2.465537603	#B58F8F	1	Proteasome
PSMB5	1.81E-12	0.873306875	1.63E-11	Young Males	10.78891709	#CE5F5F	1	Proteasome
PSMB3	1.21E-09	0.738218611	3.64E-09	Young Males	8.438547448	#C66F6F	1	Proteasome
PSMD2	1.89E-05	0.520930833	2.43E-05	Young Males	4.614302684	#BC8282	1	Proteasome
PSMB10	7.05E-12	1.72169875	3.17E-11	Young Males	10.49852707	#F41515	1	Proteasome
PSMC3	0.143043791	0.145658819	0.143043791	Young Males	0.844530989	black	0	Proteasome
PSME2	1.51E-07	0.786851736	3.39E-07	Young Males	6.470120901	#C76D6D	1	Proteasome
PSMB9	6.25E-05	1.98976025	0.000112411	Young Females	3.94919267	#FB0606	1	Proteasome
PSMB8	0.002012813	1.095318182	0.002587902	Young Females	2.587052164	#E53232	1	Proteasome
PSMB7	0.130740763	0.180285561	0.147083358	Young Females	0.832436463	black	0	Proteasome
PSMB5	1.95E-07	1.165456684	5.84E-07	Young Females	6.233464745	#EB2626	1	Proteasome
PSMB3	1.64E-07	1.032299822	5.84E-07	Young Females	6.233464745	#E13939	1	Proteasome
PSMD2	0.00104245	0.529095009	0.001563675	Young Females	2.805853377	#BE7E7E	1	Proteasome
PSMB10	9.21E-09	1.993525312	8.29E-08	Young Females	7.0814268	#FC0404	1	Proteasome
PSMC3	0.335367238	0.099298752	0.335367238	Young Females	0.474479366	black	0	Proteasome
PSME2	1.77E-05	1.127985918	3.98E-05	Young Females	4.400374703	#E82C2C	1	Proteasome
HLA-DMB	5.57E-05	0.561824629	7.09E-05	Whole cohort	4.149249813	#BB8484	1	MHC pathway
HLA-C	1.10E-07	0.635752596	1.54E-07	Whole cohort	6.811133574	#BD8181	1	MHC pathway
CALR	2.63E-122	2.019243895	3.69E-121	Whole cohort	120.4332638	#F90A0A	1	MHC pathway
HLA-B	0.062505379	0.236121836	0.062505379	Whole cohort	1.204082609	black	0	MHC pathway
HLA-A	2.09E-29	1.386548121	4.88E-29	Whole cohort	28.31192729	#D65050	1	MHC pathway
HLA-G	1.28E-15	1.903726145	1.99E-15	Whole cohort	14.70155308	#F41414	1	MHC pathway
CANX	1.01E-74	1.466526846	7.10E-74	Whole cohort	73.14882178	#E03B3B	1	MHC pathway
B2M	0.008380479	0.261510289	0.009777225	Whole cohort	2.009784374	#AF9B9B	1	MHC pathway
CIITA	0.015223334	-0.378217466	0.01639436	Whole cohort	1.785305534	#5454D3	1	MHC pathway
HLA-DPB1	3.30E-19	1.368845096	6.61E-19	Whole cohort	18.18002257	#D45353	1	MHC pathway
CD4	7.66E-32	1.738101225	2.14E-31	Whole cohort	30.66871767	#F11A1A	1	MHC pathway
PSME2	8.27E-34	0.930027793	2.89E-33	Whole cohort	32.53867206	#C57171	1	MHC pathway
CD74	7.19E-17	1.391221427	1.26E-16	Whole cohort	15.90035514	#D64E4E	1	MHC pathway
HSP90AA1	9.19E-60	1.42879014	4.29E-59	Whole cohort	58.36779658	#DC4444	1	MHC pathway
HLA-DMB	0.002191386	0.495998995	0.002789037	Old Patients	2.554545746	#B78B8B	1	MHC pathway
HLA-C	1.88E-05	0.602694615	2.63E-05	Old Patients	4.579313507	#BC8383	1	MHC pathway
CALR	4.01E-89	2.057060937	5.61E-88	Old Patients	87.25103852	#FB0707	1	MHC pathway
HLA-B	0.133026119	0.223188941	0.133026119	Old Patients	0.876063078	black	0	MHC pathway
HLA-A	1.24E-22	1.468964014	3.48E-22	Old Patients	21.45834643	#E23838	1	MHC pathway
HLA-G	1.30E-11	2.015821752	2.02E-11	Old Patients	10.69440628	#F90B0B	1	MHC pathway
CANX	1.43E-51	1.460530518	9.98E-51	Old Patients	50.00070395	#DE4040	1	MHC pathway
B2M	0.107824231	0.191152369	0.116118402	Old Patients	0.935098949	black	0	MHC pathway
CIITA	0.044875898	-0.362674417	0.052355214	Old Patients	1.281040057	black	0	MHC pathway
HLA-DPB1	1.12E-13	1.356643839	2.23E-13	Old Patients	12.6515159	#D35454	1	MHC pathway
CD4	1.89E-22	1.699589482	4.41E-22	Old Patients	21.35564097	#F01D1D	1	MHC pathway
PSME2	1.53E-23	0.935015765	5.36E-23	Old Patients	22.2709178	#C66E6E	1	MHC pathway
CD74	7.12E-13	1.418475225	1.25E-12	Old Patients	11.90474975	#D94848	1	MHC pathway
HSP90AA1	1.27E-41	1.401234455	5.93E-41	Old Patients	40.22700703	#D84B4B	1	MHC pathway
HLA-DMB	0.008072597	0.734615699	0.010274215	Young Patients	1.988251361	#BE7E7E	1	MHC pathway
HLA-C	0.001708694	0.719363527	0.002392171	Young Patients	2.621207717	#BD8080	1	MHC pathway
CALR	1.10E-34	1.919523234	1.54E-33	Young Patients	32.81161753	#F51212	1	MHC pathway
HLA-B	0.275229474	0.268946232	0.275229474	Young Patients	0.56030506	black	0	MHC pathway
HLA-A	1.89E-08	1.166049922	4.40E-08	Young Patients	7.356607409	#CC6363	1	MHC pathway
HLA-G	8.63E-06	1.601772292	1.51E-05	Young Patients	4.82119808	#E82B2B	1	MHC pathway
CANX	1.88E-25	1.483103349	1.32E-24	Young Patients	23.88043347	#E23737	1	MHC pathway
B2M	0.01391807	0.445154186	0.016237748	Young Patients	1.789474209	#B49191	1	MHC pathway
CIITA	0.178902802	-0.417844715	0.192664556	Young Patients	0.715198175	black	0	MHC pathway
HLA-DPB1	6.38E-07	1.400351099	1.28E-06	Young Patients	5.894362966	#D74D4D	1	MHC pathway
CD4	8.84E-11	1.840576321	2.48E-10	Young Patients	9.606379009	#F31717	1	MHC pathway
PSME2	3.69E-12	0.916092936	1.29E-11	Young Patients	10.88908969	#C47373	1	MHC pathway
CD74	2.74E-05	1.318593223	4.26E-05	Young Patients	4.370761437	#D25757	1	MHC pathway
HSP90AA1	4.14E-20	1.503302041	1.93E-19	Young Patients	18.71379297	#E43434	1	MHC pathway
HLA-DMB	0.043249913	0.354036161	0.050458232	Males	1.297067969	black	0	MHC pathway
HLA-C	0.000192381	0.550384602	0.000269333	Males	3.569709652	#B98888	1	MHC pathway
CALR	6.67E-73	1.956063121	9.34E-72	Males	71.02951678	#F61010	1	MHC pathway
HLA-B	0.495418269	0.108019186	0.495418269	Males	0.305027982	black	0	MHC pathway
HLA-A	1.72E-17	1.247192749	4.82E-17	Males	16.31668294	#D05B5B	1	MHC pathway
HLA-G	3.22E-10	1.700571333	5.63E-10	Males	9.249775401	#F01B1B	1	MHC pathway
CANX	2.61E-48	1.491273451	1.82E-47	Males	46.73889706	#E33535	1	MHC pathway
B2M	0.089514878	0.208765538	0.096400638	Males	1.015920092	black	0	MHC pathway
CIITA	0.011215839	-0.483684015	0.014274704	Males	1.845432879	#1515F4	1	MHC pathway
HLA-DPB1	1.34E-10	1.216944737	2.68E-10	Males	9.571581877	#CE6060	1	MHC pathway
CD4	4.54E-17	1.578697434	1.06E-16	Males	15.97517499	#E63030	1	MHC pathway
PSME2	1.25E-21	0.842585853	4.36E-21	Males	20.36070601	#C27777	1	MHC pathway
CD74	3.48E-09	1.222911469	5.41E-09	Males	8.266830813	#CE5E5E	1	MHC pathway
HSP90AA1	1.38E-38	1.408976428	6.45E-38	Males	37.19053108	#D94A4A	1	MHC pathway
HLA-DMB	4.96E-05	0.930064766	6.95E-05	Females	4.158142517	#C57070	1	MHC pathway
HLA-C	0.000142544	0.772389214	0.000181419	Females	3.741316462	#BF7D7D	1	MHC pathway
CALR	4.12E-51	2.143849732	5.77E-50	Females	49.23847999	#FC0505	1	MHC pathway
HLA-B	0.029258792	0.462919431	0.034135257	Females	1.466796823	#B68E8E	1	MHC pathway
HLA-A	1.60E-13	1.632624565	3.72E-13	Females	12.4291275	#EA2828	1	MHC pathway
HLA-G	6.09E-07	2.28012699	9.48E-07	Females	6.023346258	#FE0101	1	MHC pathway
CANX	1.43E-27	1.419928161	9.98E-27	Females	26.0010633	#DA4747	1	MHC pathway
B2M	0.03673461	0.352966555	0.039560349	Females	1.402739884	#B19797	1	MHC pathway
CIITA	0.464518836	-0.197910318	0.464518836	Females	0.33299667	black	0	MHC pathway
HLA-DPB1	2.43E-10	1.637209766	4.87E-10	Females	9.312520273	#EA2727	1	MHC pathway
CD4	1.93E-17	2.024289247	6.75E-17	Females	16.17050105	#FA0808	1	MHC pathway
PSME2	5.95E-14	1.094418328	1.67E-13	Females	12.77852657	#C96868	1	MHC pathway
CD74	2.02E-09	1.694121304	3.54E-09	Females	8.450709454	#EF1E1E	1	MHC pathway
HSP90AA1	1.55E-22	1.465670401	7.23E-22	Females	21.14084571	#DF3D3D	1	MHC pathway
HLA-DMB	0.160005354	0.283437438	0.186672913	Old Males	0.728918697	black	0	MHC pathway
HLA-C	0.010223681	0.456423179	0.014313154	Old Males	1.844264654	#B59090	1	MHC pathway
CALR	7.70E-54	1.983578279	1.08E-52	Old Males	51.96741993	#F80D0D	1	MHC pathway
HLA-B	0.663035462	0.081108426	0.663035462	Old Males	0.178463243	black	0	MHC pathway
HLA-A	1.37E-13	1.340117431	3.82E-13	Old Males	12.41760159	#D35555	1	MHC pathway
HLA-G	3.22E-07	1.659447672	5.02E-07	Old Males	6.299684031	#EB2525	1	MHC pathway
CANX	8.30E-32	1.452449591	5.81E-31	Old Males	30.23596719	#DD4141	1	MHC pathway
B2M	0.308829864	0.151002976	0.332586008	Old Males	0.478096026	black	0	MHC pathway
CIITA	0.028851524	-0.481531076	0.036720121	Old Males	1.435095892	#2A2AE9	1	MHC pathway
HLA-DPB1	8.14E-08	1.205739425	1.63E-07	Old Males	6.788590071	#CD6161	1	MHC pathway
CD4	2.23E-12	1.564251723	5.21E-12	Old Males	11.28352626	#E53131	1	MHC pathway
PSME2	1.51E-15	0.864809637	5.28E-15	Old Males	14.27775373	#C27676	1	MHC pathway
CD74	2.24E-07	1.264923989	3.93E-07	Old Males	6.406095301	#D15A5A	1	MHC pathway
HSP90AA1	8.98E-26	1.38061379	4.19E-25	Old Males	24.37783087	#D55151	1	MHC pathway
HLA-DMB	0.001507192	0.865306285	0.001918244	Old Females	2.717096182	#C37474	1	MHC pathway
HLA-C	0.000280016	0.824887429	0.000392022	Old Females	3.406689083	#C07A7A	1	MHC pathway
CALR	4.52E-36	2.215528037	6.32E-35	Old Females	34.19911399	#FC0404	1	MHC pathway
HLA-B	0.060462512	0.466173411	0.070539598	Old Females	1.151567022	black	0	MHC pathway
HLA-A	1.83E-10	1.683746999	5.12E-10	Old Females	9.29095064	#ED2121	1	MHC pathway
HLA-G	6.69E-06	2.655577083	1.04E-05	Old Females	4.982935294	#FF0000	1	MHC pathway
CANX	6.10E-21	1.460699117	4.27E-20	Old Females	19.36975302	#DF3E3E	1	MHC pathway
B2M	0.229961915	0.24039036	0.247651293	Old Females	0.6061594	black	0	MHC pathway
CIITA	0.610192548	-0.162382556	0.610192548	Old Females	0.2145331	black	0	MHC pathway
HLA-DPB1	2.79E-07	1.6087	5.59E-07	Old Females	6.252620939	#E92A2A	1	MHC pathway
CD4	5.64E-12	1.926130191	1.97E-11	Old Females	10.70489265	#F61111	1	MHC pathway
PSME2	9.42E-10	1.075683969	2.20E-09	Old Females	8.658038157	#C86B6B	1	MHC pathway
CD74	6.25E-07	1.690034463	1.09E-06	Old Females	5.961121578	#EE2020	1	MHC pathway
HSP90AA1	3.92E-17	1.440787253	1.83E-16	Old Females	15.73811439	#DC4343	1	MHC pathway
HLA-DMB	0.124870215	0.550126667	0.145681918	Young Males	0.83659435	black	0	MHC pathway
HLA-C	0.001966081	0.834928403	0.003058348	Young Males	2.514513166	#C17878	1	MHC pathway
CALR	6.22E-20	1.878642083	4.35E-19	Young Males	18.36112553	#F31515	1	MHC pathway
HLA-B	0.545212904	0.187143125	0.545212904	Young Males	0.263433874	black	0	MHC pathway
HLA-A	2.36E-05	1.018861319	5.50E-05	Young Males	4.259319343	#C76D6D	1	MHC pathway
HLA-G	0.00022885	1.834157986	0.000457699	Young Males	3.339419878	#F21818	1	MHC pathway
CANX	5.03E-20	1.579333056	4.35E-19	Young Males	18.36112553	#E72E2E	1	MHC pathway
B2M	0.09698817	0.371716042	0.12343949	Young Males	0.908545883	black	0	MHC pathway
CIITA	0.200177181	-0.497299514	0.215575426	Young Males	0.666400747	black	0	MHC pathway
HLA-DPB1	0.000545085	1.244972292	0.000953899	Young Males	3.020497719	#CF5D5D	1	MHC pathway
CD4	7.22E-06	1.594720347	2.02E-05	Young Males	4.694411873	#E82D2D	1	MHC pathway
PSME2	1.51E-07	0.786851736	5.27E-07	Young Males	6.278235375	#BF7B7B	1	MHC pathway
CD74	0.005435331	1.109955556	0.007609463	Young Males	2.118645964	#CB6565	1	MHC pathway
HSP90AA1	5.99E-15	1.467198472	2.79E-14	Young Males	13.55383545	#E13A3A	1	MHC pathway
HLA-DMB	0.015976003	1.076520321	0.022366404	Young Females	1.650403829	#C86A6A	1	MHC pathway
HLA-C	0.208878633	0.555665419	0.243691738	Young Females	0.613159195	black	0	MHC pathway
CALR	8.05E-18	1.966193048	1.13E-16	Young Females	15.94826046	#F70E0E	1	MHC pathway
HLA-B	0.330377663	0.414799465	0.355791329	Young Females	0.44880464	black	0	MHC pathway
HLA-A	0.000422688	1.427227629	0.000845376	Young Females	3.072950075	#DB4545	1	MHC pathway
HLA-G	0.010270481	1.10722549	0.015976304	Young Females	1.796523674	#CA6767	1	MHC pathway
CANX	8.45E-08	1.29124795	5.91E-07	Young Females	6.228293203	#D15858	1	MHC pathway
B2M	0.083744591	0.561208378	0.106584025	Young Females	0.972307885	black	0	MHC pathway
CIITA	0.648251068	-0.247479501	0.648251068	Young Females	0.188256759	black	0	MHC pathway
HLA-DPB1	0.000335111	1.66914492	0.000781925	Young Females	3.106835111	#EC2424	1	MHC pathway
CD4	4.24E-06	2.241654011	1.48E-05	Young Females	4.828939979	#FD0202	1	MHC pathway
PSME2	1.77E-05	1.127985918	4.95E-05	Young Females	4.305399189	#CB6464	1	MHC pathway
CD74	0.001465905	1.676482709	0.002565334	Young Females	2.590856101	#ED2222	1	MHC pathway
HSP90AA1	1.55E-06	1.558523173	7.23E-06	Young Females	5.140838587	#E53232	1	MHC pathway
