# Supplementary material for: The Transcriptional Landscape of BRAF Wild Type Metastatic Melanoma: A Pilot Study
Source: Int J Mol Sci. 2022 Jun 21;23(13):6898. doi: 10.3390/ijms23136898 (PMC9266837; doi:10.3390/ijms23136898)
Supplement: Supplementary file 1 [file ijms-23-06898-s001.zip › Table_S3.csv]

NAME	SIZE	ES	NES	NOM p-val	FDR q-val	RANK AT MAX	LEADING EDGE
HALLMARK_GLYCOLYSIS	93	0.15124021	1.7060064	0.027938344	0.13403387	3755	tags=52%, list=37%, signal=81%
HALLMARK_MYC_TARGETS_V1	110	0.14597428	1.7731346	0.015533981	0.13461228	2993	tags=44%, list=29%, signal=61%
HALLMARK_FATTY_ACID_METABOLISM	69	0.16993345	1.6689986	0.035641547	0.14414385	3024	tags=46%, list=29%, signal=65%
HALLMARK_COMPLEMENT	93	0.14352964	1.6186545	0.04407444	0.14509065	6149	tags=74%, list=60%, signal=184%
HALLMARK_XENOBIOTIC_METABOLISM	78	0.16321874	1.716445	0.029087262	0.14710651	3071	tags=46%, list=30%, signal=65%
HALLMARK_P53_PATHWAY	99	0.15425125	1.7888678	0.015212982	0.15434584	1540	tags=30%, list=15%, signal=35%
HALLMARK_INTERFERON_GAMMA_RESPONSE	103	0.13821372	1.6243536	0.032128513	0.15721732	1981	tags=33%, list=19%, signal=41%
HALLMARK_ADIPOGENESIS	99	0.16003974	1.8403736	0.013861386	0.16014116	3035	tags=45%, list=30%, signal=64%
HALLMARK_MTORC1_SIGNALING	94	0.13500512	1.5506858	0.05386179	0.17964208	4082	tags=53%, list=40%, signal=88%
HALLMARK_ALLOGRAFT_REJECTION	98	0.16306134	1.8894746	0.009109312	0.18748161	4726	tags=62%, list=46%, signal=114%
HALLMARK_COAGULATION	69	0.15438782	1.487372	0.07571288	0.22201386	953	tags=25%, list=9%, signal=27%
HALLMARK_OXIDATIVE_PHOSPHORYLATION	94	0.17462888	1.9673564	0.004770992	0.23529564	3243	tags=49%, list=32%, signal=71%
HALLMARK_EPITHELIAL_MESENCHYMAL_TRANSITION	99	0.12327588	1.4522833	0.08341709	0.23546399	1751	tags=29%, list=17%, signal=35%
HALLMARK_UNFOLDED_PROTEIN_RESPONSE	47	0.17772043	1.4291154	0.107920796	0.24223453	4076	tags=57%, list=40%, signal=95%
